# Supplementary material for: [1-(5-Bromo-2-oxidobenzyl­idene)thio­semicarbazidato-κ3 O,N 1,S](pyridine-κN)nickel(II)
Source: Acta Crystallogr Sect E Struct Rep Online. 2012 Aug 1;68(Pt 9):m1138. doi: 10.1107/S1600536812028917 (PMC3435568; doi:10.1107/S1600536812028917)
Supplement: Supplementary file 1 [file e-68-m1138-sup1.cif]

##############################################################################
#                                                                            #
# This CIF contains the data in a paper accepted for publication in          #
# Acta Crystallographica Section E. It conforms to the requirements of       #
# Notes for Authors for Acta Crystallographica Section E, and has been       #
# peer reviewed under the auspices of the IUCr Commission on Journals.       #
#                                                                            #
# Full details of the Crystallographic Information File format               #
# are given in the paper "The Crystallographic Information File (CIF):       #
# a New Standard Archive File for Crystallography" by S. R. Hall, F. H.      #
# Allen and I. D. Brown [Acta Cryst. (1991), A47, 655-685].                  #
#                                                                            #
# The current version of the core CIF dictionary is obtainable from          #
# ftp://ftp.iucr.org/pub/cif_core.dic.                                       #
#                                                                            #
# Software is freely available for graphical display of the structure(s)     #
# in this CIF. For information consult the CIF software page                 #
# http://www.iucr.org/resources/cif/software.                                #
#                                                                            #
# This file may be used for bona fide research purposes within the           #
# scientific community so long as proper attribution is given to the journal # 
# article from which it was obtained.                                        #
#                                                                            #
##############################################################################
data_I
_audit_creation_method     SHELXL-97
_chemical_name_systematic
;
[1-(5-Bromo-2-oxidobenzylidene)thiosemicarbazidato-
\k^3^<i>O</i>,<i>N</i>^1^,<i>S</i>](pyridine-\k<i>N</i>)nickel(II)
;
_chemical_formula_moiety     'C13 H11 Br N4 Ni O S'
_chemical_formula_sum     'C13 H11 Br N4 Ni O S'
_chemical_formula_iupac     '[Ni (C8 H6 Br N3 O S) (C5 H5 N)]'
_chemical_formula_weight     409.94
_chemical_melting_point     ?
_symmetry_cell_setting     monoclinic
_symmetry_space_group_name_H-M     'P 21/c'
_symmetry_space_group_name_hall     '-P 2ybc'
loop_
    _symmetry_equiv_pos_as_xyz
    'x, y, z'
    '-x, y+1/2, -z+1/2'
    '-x, -y, -z'
    'x, -y-1/2, z-1/2'
_cell_length_a     12.2447(4)
_cell_length_b     4.11350(10)
_cell_length_c     31.1380(11)
_cell_angle_alpha     90
_cell_angle_beta     112.6460(10)
_cell_angle_gamma     90
_cell_volume     1447.46(8)
_cell_formula_units_Z     4
_cell_measurement_reflns_used     17227
_cell_measurement_theta_min     2.91
_cell_measurement_theta_max     27.485
_cell_measurement_temperature     293(2)
_exptl_crystal_description     needle
_exptl_crystal_colour     red
_exptl_crystal_size_max     0.928
_exptl_crystal_size_mid     0.097
_exptl_crystal_size_min     0.045
_exptl_crystal_density_diffrn     1.881
_exptl_crystal_density_method     'not measured'
_exptl_crystal_F_000     816
_exptl_absorpt_coefficient_mu     4.247
_exptl_absorpt_correction_type     multi-scan
_exptl_absorpt_process_details
;
(Blessing, 1995)
;
_exptl_absorpt_correction_T_min     0.4429
_exptl_absorpt_correction_T_max     0.8303
_exptl_special_details     ?
_diffrn_ambient_temperature     293(2)
_diffrn_radiation_type     MoK\a
_diffrn_radiation_wavelength     0.71073
_diffrn_radiation_monochromator     graphite
_diffrn_measurement_device_type     'Nonius KappaCCD'
_diffrn_measurement_method     'CCD rotation images, thick slices'
_diffrn_detector_area_resol_mean     9
_diffrn_reflns_number     13946
_diffrn_reflns_av_R_equivalents     0.0514
_diffrn_reflns_theta_min     3.33
_diffrn_reflns_theta_max     27.55
_diffrn_reflns_theta_full     27.55
_diffrn_measured_fraction_theta_max     0.962
_diffrn_measured_fraction_theta_full     0.962
_diffrn_reflns_limit_h_min     -15
_diffrn_reflns_limit_h_max     15
_diffrn_reflns_limit_k_min     -5
_diffrn_reflns_limit_k_max     5
_diffrn_reflns_limit_l_min     -40
_diffrn_reflns_limit_l_max     40
_refine_special_details
;
Refinement of <i>F</i>^2^ against ALL reflections. The weighted <i>R</i>-factor
<i>wR</i> and goodness of fit <i>S</i> are based on <i>F</i>^2^, conventional
<i>R</i>-factors <i>R</i> are based on <i>F</i>, with <i>F</i> set to zero for
negative <i>F</i>^2^. The threshold expression of <i>F</i>^2^ >
\s(<i>F</i>^2^) is used only for calculating <i>R</i>-factors(gt) <i>etc</i>.
and is not relevant to the choice of reflections for refinement.
<i>R</i>-factors based on <i>F</i>^2^ are statistically about twice as large
as those based on <i>F</i>, and <i>R</i>- factors based on ALL data will be
even larger.
;
_reflns_number_total     3224
_reflns_number_gt     2697
_reflns_threshold_expression     I>2sigma(I)
_refine_ls_structure_factor_coef     Fsqd
_refine_ls_matrix_type     full
_refine_ls_R_factor_all     0.0406
_refine_ls_R_factor_gt     0.0307
_refine_ls_wR_factor_ref     0.0831
_refine_ls_goodness_of_fit_ref     1.052
_refine_ls_restrained_S_all     1.052
_refine_ls_number_reflns     3224
_refine_ls_number_parameters     190
_refine_ls_number_restraints     0
_refine_ls_hydrogen_treatment     constr
_refine_ls_weighting_scheme     calc
_refine_ls_weighting_details
         'calc w=1/[\s^2^(Fo^2^)+(0.0442P)^2^+0.6555P] where P=(Fo^2^+2Fc^2^)/3'
_atom_sites_solution_hydrogens     geom
_atom_sites_solution_primary     direct
_atom_sites_solution_secondary     difmap
_refine_ls_shift/su_max     0.001
_refine_ls_shift/su_mean     0
_refine_diff_density_max     0.605
_refine_diff_density_min     -0.663
_refine_ls_extinction_method     none
loop_
    _atom_type_symbol
    _atom_type_description
    _atom_type_scat_dispersion_real
    _atom_type_scat_dispersion_imag
    _atom_type_scat_source
    C C 0.0033 0.0016 'International Tables Vol C Tables 4.2.6.8 and 6.1.1.4'
    H H 0 0 'International Tables Vol C Tables 4.2.6.8 and 6.1.1.4'
    Br Br -0.2901 2.4595 'International Tables Vol C Tables 4.2.6.8 and 6.1.1.4'
    N N 0.0061 0.0033 'International Tables Vol C Tables 4.2.6.8 and 6.1.1.4'
    Ni Ni 0.3393 1.1124 'International Tables Vol C Tables 4.2.6.8 and 6.1.1.4'
    O O 0.0106 0.006 'International Tables Vol C Tables 4.2.6.8 and 6.1.1.4'
    S S 0.1246 0.1234 'International Tables Vol C Tables 4.2.6.8 and 6.1.1.4'
_computing_data_collection     'COLLECT (Nonius, 1998)'
_computing_cell_refinement     'SCALEPACK (Otwinowski & Minor, 1997)'
_computing_data_reduction     'DENZO and SCALEPACK (Otwinowski & Minor, 1997)'
_computing_structure_solution     'SHELXS97 (Sheldrick, 2008)'
_computing_structure_refinement     'SHELXL97 (Sheldrick, 2008)'
_computing_molecular_graphics     'DIAMOND (Brandenburg, 2006)'
_computing_publication_material     'publCIF (Westrip, 2010)'
loop_
    _atom_site_type_symbol
    _atom_site_label
    _atom_site_fract_x
    _atom_site_fract_y
    _atom_site_fract_z
    _atom_site_U_iso_or_equiv
    _atom_site_adp_type
    _atom_site_calc_flag
    _atom_site_refinement_flags
    _atom_site_occupancy
    _atom_site_disorder_assembly
    _atom_site_disorder_group
    Br Br1 1.37247(2) 0.72025(7) 0.228104(10) 0.04622(11) Uani d . 1 . .
    Ni Ni1 0.80812(3) -0.06339(9) 0.089703(11) 0.03527(11) Uani d . 1 . .
    S S1 0.71884(6) -0.35252(19) 0.02859(2) 0.04380(17) Uani d . 1 . .
    O O1 0.87955(16) 0.1736(5) 0.14418(7) 0.0419(4) Uani d . 1 . .
    N N1 0.93997(18) -0.0757(5) 0.07408(7) 0.0339(4) Uani d . 1 . .
    N N2 0.9399(2) -0.2507(6) 0.03540(8) 0.0403(5) Uani d . 1 . .
    N N3 0.8245(2) -0.5541(7) -0.02746(9) 0.0519(6) Uani d . 1 . .
    H H1 0.8831 -0.6069 -0.03 0.062 Uiso d R 1 . .
    H H2 0.7769 -0.6986 -0.0334 0.062 Uiso d R 1 . .
    N N4 0.67067(19) -0.0743(6) 0.10494(8) 0.0383(5) Uani d . 1 . .
    C C1 1.0684(2) 0.2490(6) 0.13889(9) 0.0350(5) Uani d . 1 . .
    C C2 0.9877(2) 0.2887(6) 0.16117(9) 0.0357(5) Uani d . 1 . .
    C C3 1.0269(2) 0.4575(7) 0.20359(10) 0.0423(6) Uani d . 1 . .
    H H3 0.9751 0.4858 0.2187 0.051 Uiso calc R 1 . .
    C C4 1.1399(2) 0.5829(7) 0.22359(10) 0.0428(6) Uani d . 1 . .
    H H4 1.1642 0.6923 0.2519 0.051 Uiso calc R 1 . .
    C C5 1.2167(2) 0.5430(6) 0.20077(9) 0.0377(5) Uani d . 1 . .
    C C6 1.1830(2) 0.3830(7) 0.15955(10) 0.0377(5) Uani d . 1 . .
    H H6 1.2358 0.3616 0.1448 0.045 Uiso calc R 1 . .
    C C7 1.0394(2) 0.0704(7) 0.09658(9) 0.0380(6) Uani d . 1 . .
    H H7 1.0971 0.0579 0.0841 0.046 Uiso calc R 1 . .
    C C8 0.8393(2) -0.3869(7) 0.01258(9) 0.0390(6) Uani d . 1 . .
    C C9 0.5660(2) 0.0532(7) 0.07772(10) 0.0439(6) Uani d . 1 . .
    H H9 0.558 0.1437 0.0493 0.053 Uiso calc R 1 . .
    C C10 0.4699(3) 0.0547(9) 0.09040(12) 0.0553(8) Uani d . 1 . .
    H H10 0.3986 0.1475 0.0711 0.066 Uiso calc R 1 . .
    C C11 0.4810(3) -0.0826(9) 0.13187(12) 0.0586(8) Uani d . 1 . .
    H H11 0.4172 -0.0845 0.1411 0.07 Uiso calc R 1 . .
    C C12 0.5869(3) -0.2171(8) 0.15973(11) 0.0569(8) Uani d . 1 . .
    H H12 0.5955 -0.3131 0.1879 0.068 Uiso calc R 1 . .
    C C13 0.6808(3) -0.2087(8) 0.14557(10) 0.0476(7) Uani d . 1 . .
    H H13 0.7528 -0.2985 0.1647 0.057 Uiso calc R 1 . .
loop_
    _atom_site_aniso_label
    _atom_site_aniso_U_11
    _atom_site_aniso_U_22
    _atom_site_aniso_U_33
    _atom_site_aniso_U_12
    _atom_site_aniso_U_13
    _atom_site_aniso_U_23
    Br1 0.03290(15) 0.0510(2) 0.05011(18) -0.00359(11) 0.01082(12) -0.00312(13)
    Ni1 0.03052(17) 0.0412(2) 0.03447(17) 0.00019(13) 0.01296(13) 0.00106(13)
    S1 0.0378(3) 0.0507(4) 0.0424(4) -0.0046(3) 0.0148(3) -0.0052(3)
    O1 0.0321(9) 0.0540(12) 0.0406(10) -0.0025(8) 0.0151(8) -0.0049(9)
    N1 0.0352(10) 0.0337(11) 0.0336(10) 0.0034(8) 0.0141(9) 0.0010(9)
    N2 0.0419(12) 0.0419(13) 0.0399(12) 0.0010(10) 0.0189(10) -0.0039(10)
    N3 0.0488(14) 0.0583(17) 0.0502(14) -0.0046(12) 0.0210(12) -0.0152(12)
    N4 0.0346(11) 0.0443(13) 0.0356(11) -0.0030(9) 0.0130(9) -0.0002(9)
    C1 0.0327(12) 0.0355(13) 0.0367(13) 0.0030(10) 0.0132(10) 0.0025(10)
    C2 0.0297(11) 0.0387(14) 0.0389(13) 0.0030(10) 0.0134(10) 0.0046(11)
    C3 0.0359(13) 0.0526(17) 0.0410(13) 0.0018(12) 0.0179(11) -0.0023(12)
    C4 0.0387(13) 0.0475(16) 0.0393(13) 0.0025(12) 0.0118(11) -0.0041(12)
    C5 0.0289(11) 0.0358(14) 0.0438(14) 0.0008(10) 0.0089(10) 0.0030(11)
    C6 0.0311(12) 0.0391(14) 0.0443(14) 0.0020(10) 0.0159(11) 0.0018(11)
    C7 0.0348(12) 0.0405(15) 0.0426(14) 0.0023(11) 0.0191(11) 0.0007(11)
    C8 0.0431(14) 0.0363(14) 0.0376(13) 0.0049(11) 0.0157(11) 0.0021(11)
    C9 0.0365(13) 0.0535(18) 0.0393(14) 0.0004(12) 0.0120(11) 0.0060(12)
    C10 0.0349(14) 0.072(2) 0.0588(18) 0.0048(14) 0.0179(13) 0.0068(16)
    C11 0.0478(17) 0.076(2) 0.064(2) -0.0003(16) 0.0339(16) 0.0031(17)
    C12 0.062(2) 0.071(2) 0.0460(17) -0.0009(17) 0.0303(16) 0.0069(16)
    C13 0.0418(14) 0.0607(19) 0.0390(14) 0.0018(13) 0.0141(12) 0.0074(13)
_geom_special_details
;
All e.s.d.'s (except the e.s.d. in the dihedral angle between two l.s. planes)
are estimated using the full covariance matrix. The cell e.s.d.'s are taken
into account individually in the estimation of e.s.d.'s in distances, angles
and torsion angles; correlations between e.s.d.'s in cell parameters are only
used when they are defined by crystal symmetry. An approximate (isotropic)
treatment of cell e.s.d.'s is used for estimating e.s.d.'s involving l.s.
planes.
;
loop_
    _geom_bond_atom_site_label_1
    _geom_bond_atom_site_label_2
    _geom_bond_site_symmetry_2
    _geom_bond_distance
    _geom_bond_publ_flag
    Br1 C5 . 1.909(3) ?
    Ni1 N1 . 1.858(2) ?
    Ni1 O1 . 1.8576(19) ?
    Ni1 N4 . 1.917(2) ?
    Ni1 S1 . 2.1516(8) ?
    S1 C8 . 1.735(3) ?
    O1 C2 . 1.311(3) ?
    N1 C7 . 1.295(3) ?
    N1 N2 . 1.403(3) ?
    N2 C8 . 1.289(4) ?
    N3 C8 . 1.373(4) ?
    N3 H1 . 0.7822 ?
    N3 H2 . 0.8025 ?
    N4 C9 . 1.341(4) ?
    N4 C13 . 1.342(4) ?
    C1 C6 . 1.411(4) ?
    C1 C2 . 1.419(3) ?
    C1 C7 . 1.429(4) ?
    C2 C3 . 1.403(4) ?
    C3 C4 . 1.380(4) ?
    C3 H3 . 0.93 ?
    C4 C5 . 1.390(4) ?
    C4 H4 . 0.93 ?
    C5 C6 . 1.358(4) ?
    C6 H6 . 0.93 ?
    C7 H7 . 0.93 ?
    C9 C10 . 1.378(4) ?
    C9 H9 . 0.93 ?
    C10 C11 . 1.367(5) ?
    C10 H10 . 0.93 ?
    C11 C12 . 1.369(5) ?
    C11 H11 . 0.93 ?
    C12 C13 . 1.381(4) ?
    C12 H12 . 0.93 ?
    C13 H13 . 0.93 ?
loop_
    _geom_angle_atom_site_label_1
    _geom_angle_atom_site_label_2
    _geom_angle_atom_site_label_3
    _geom_angle_site_symmetry_1
    _geom_angle_site_symmetry_3
    _geom_angle
    _geom_angle_publ_flag
    N1 Ni1 O1 . . 95.87(9) ?
    N1 Ni1 N4 . . 177.00(10) ?
    O1 Ni1 N4 . . 86.32(9) ?
    N1 Ni1 S1 . . 87.15(7) ?
    O1 Ni1 S1 . . 176.46(6) ?
    N4 Ni1 S1 . . 90.60(7) ?
    C8 S1 Ni1 . . 95.77(10) ?
    C2 O1 Ni1 . . 127.26(17) ?
    C7 N1 N2 . . 113.1(2) ?
    C7 N1 Ni1 . . 125.23(18) ?
    N2 N1 Ni1 . . 121.70(16) ?
    C8 N2 N1 . . 112.4(2) ?
    C8 N3 H1 . . 115.1 ?
    C8 N3 H2 . . 114.2 ?
    H1 N3 H2 . . 112.6 ?
    C9 N4 C13 . . 118.4(2) ?
    C9 N4 Ni1 . . 123.42(18) ?
    C13 N4 Ni1 . . 118.17(19) ?
    C6 C1 C2 . . 119.3(2) ?
    C6 C1 C7 . . 118.2(2) ?
    C2 C1 C7 . . 122.5(2) ?
    O1 C2 C3 . . 119.0(2) ?
    O1 C2 C1 . . 123.2(2) ?
    C3 C2 C1 . . 117.8(2) ?
    C4 C3 C2 . . 122.0(2) ?
    C4 C3 H3 . . 119 ?
    C2 C3 H3 . . 119 ?
    C3 C4 C5 . . 118.9(3) ?
    C3 C4 H4 . . 120.5 ?
    C5 C4 H4 . . 120.5 ?
    C6 C5 C4 . . 121.4(2) ?
    C6 C5 Br1 . . 119.63(19) ?
    C4 C5 Br1 . . 118.9(2) ?
    C5 C6 C1 . . 120.5(2) ?
    C5 C6 H6 . . 119.8 ?
    C1 C6 H6 . . 119.8 ?
    N1 C7 C1 . . 125.8(2) ?
    N1 C7 H7 . . 117.1 ?
    C1 C7 H7 . . 117.1 ?
    N2 C8 N3 . . 118.8(2) ?
    N2 C8 S1 . . 122.9(2) ?
    N3 C8 S1 . . 118.2(2) ?
    N4 C9 C10 . . 122.3(3) ?
    N4 C9 H9 . . 118.8 ?
    C10 C9 H9 . . 118.8 ?
    C11 C10 C9 . . 118.9(3) ?
    C11 C10 H10 . . 120.5 ?
    C9 C10 H10 . . 120.5 ?
    C10 C11 C12 . . 119.4(3) ?
    C10 C11 H11 . . 120.3 ?
    C12 C11 H11 . . 120.3 ?
    C11 C12 C13 . . 119.3(3) ?
    C11 C12 H12 . . 120.4 ?
    C13 C12 H12 . . 120.4 ?
    N4 C13 C12 . . 121.7(3) ?
    N4 C13 H13 . . 119.2 ?
    C12 C13 H13 . . 119.2 ?
loop_
    _geom_torsion_atom_site_label_1
    _geom_torsion_atom_site_label_2
    _geom_torsion_atom_site_label_3
    _geom_torsion_atom_site_label_4
    _geom_torsion_site_symmetry_1
    _geom_torsion_site_symmetry_2
    _geom_torsion_site_symmetry_3
    _geom_torsion_site_symmetry_4
    _geom_torsion
    _geom_torsion_publ_flag
    N1 Ni1 S1 C8 . . . . 1.82(11) ?
    N4 Ni1 S1 C8 . . . . -176.20(12) ?
    N1 Ni1 O1 C2 . . . . 1.9(2) ?
    N4 Ni1 O1 C2 . . . . 179.8(2) ?
    O1 Ni1 N1 C7 . . . . -4.3(2) ?
    S1 Ni1 N1 C7 . . . . 177.6(2) ?
    O1 Ni1 N1 N2 . . . . 175.74(19) ?
    S1 Ni1 N1 N2 . . . . -2.40(18) ?
    C7 N1 N2 C8 . . . . -178.1(2) ?
    Ni1 N1 N2 C8 . . . . 1.9(3) ?
    O1 Ni1 N4 C9 . . . . 119.2(2) ?
    S1 Ni1 N4 C9 . . . . -62.5(2) ?
    O1 Ni1 N4 C13 . . . . -58.9(2) ?
    S1 Ni1 N4 C13 . . . . 119.3(2) ?
    Ni1 O1 C2 C3 . . . . -178.72(19) ?
    Ni1 O1 C2 C1 . . . . 0.8(4) ?
    C6 C1 C2 O1 . . . . 179.6(2) ?
    C7 C1 C2 O1 . . . . -2.0(4) ?
    C6 C1 C2 C3 . . . . -0.9(4) ?
    C7 C1 C2 C3 . . . . 177.5(2) ?
    O1 C2 C3 C4 . . . . 179.5(3) ?
    C1 C2 C3 C4 . . . . 0.0(4) ?
    C2 C3 C4 C5 . . . . 0.6(4) ?
    C3 C4 C5 C6 . . . . -0.3(4) ?
    C3 C4 C5 Br1 . . . . 179.4(2) ?
    C4 C5 C6 C1 . . . . -0.7(4) ?
    Br1 C5 C6 C1 . . . . 179.7(2) ?
    C2 C1 C6 C5 . . . . 1.3(4) ?
    C7 C1 C6 C5 . . . . -177.2(2) ?
    N2 N1 C7 C1 . . . . -175.7(2) ?
    Ni1 N1 C7 C1 . . . . 4.3(4) ?
    C6 C1 C7 N1 . . . . 177.7(3) ?
    C2 C1 C7 N1 . . . . -0.7(4) ?
    N1 N2 C8 N3 . . . . 177.0(2) ?
    N1 N2 C8 S1 . . . . 0.2(3) ?
    Ni1 S1 C8 N2 . . . . -1.6(3) ?
    Ni1 S1 C8 N3 . . . . -178.4(2) ?
    C13 N4 C9 C10 . . . . 1.0(4) ?
    Ni1 N4 C9 C10 . . . . -177.1(2) ?
    N4 C9 C10 C11 . . . . -0.9(5) ?
    C9 C10 C11 C12 . . . . 0.1(5) ?
    C10 C11 C12 C13 . . . . 0.6(5) ?
    C9 N4 C13 C12 . . . . -0.2(4) ?
    Ni1 N4 C13 C12 . . . . 178.0(2) ?
    C11 C12 C13 N4 . . . . -0.6(5) ?
loop_
    _geom_hbond_atom_site_label_D
    _geom_hbond_atom_site_label_H
    _geom_hbond_atom_site_label_A
    _geom_hbond_site_symmetry_A
    _geom_hbond_distance_DH
    _geom_hbond_distance_HA
    _geom_hbond_distance_DA
    _geom_hbond_angle_DHA
    N3 H1 N2 3_745 0.78 2.31 3.095(3) 178
data_global
_journal_date_recd_electronic     2012-06-05
_journal_date_accepted     2012-06-26
_journal_name_full     'Acta Crystallographica, Section E'
_journal_year     2012
_journal_volume     68
_journal_issue      9
_journal_page_first     m1138
_journal_page_last     m1138
_journal_paper_category     QM
_journal_paper_doi     10.1107/S1600536812028917
_journal_coeditor_code     ZL2486
_publ_contact_author_name     'Adriano Bof de Oliveira'
_publ_contact_author_address
;
Departamento de Qu\'imica
Universidade Federal de Sergipe
Av. Marechal Rondon s/n, Campus,
49100-000 S\~ao Crist\'ov\~ao, SE, Brazil
;
_publ_contact_author_email     adriano@daad-alumni.de
_publ_contact_author_fax      6E307(8)
_publ_contact_author_phone      6E307(8)
_publ_section_title
;\
[1-(5-Bromo-2-oxidobenzylidene)thiosemicarbazidato-\k^3^<i>O</i>,<i>N</i>^1^,\
<i>S</i>](pyridine-\k<i>N</i>)nickel(II)
;
loop_
    _publ_author_name
    _publ_author_address
    'Pederzolli, Fernanda Rosi Soares'
;
Escola de Qu\'imica e Alimentos
Universidade Federal do Rio Grande
Av. It\'alia km 08, Campus Carreiros,
96203-900 Rio Grande
RS, Brazil
;
    'Bresolin, Leandro'
;
Escola de Qu\'imica e Alimentos
Universidade Federal do Rio Grande
Av. It\'alia km 08, Campus Carreiros,
96203-900 Rio Grande
RS, Brazil
;
    'Beck, Johannes'
;
Institut f\"ur Anorganische Chemie
Universit\"at Bonn
Gerhard-Domagk-Strasse 1
D-53121 Bonn, Germany
;
    'Daniels, J\"org'
;
Institut f\"ur Anorganische Chemie
Universit\"at Bonn
Gerhard-Domagk-Strasse 1
D-53121 Bonn, Germany
;
    'Oliveira, Adriano Bof de'
;
Departamento de Qu\'imica
Universidade Federal de Sergipe
Av. Marechal Rondon s/n, Campus,
49100-000 S\~ao Crist\'ov\~ao
SE, Brazil
;
