# Supplementary material for: [1-(5-Bromo-2-oxidobenzyl­idene)thio­semicarbazidato-κ3 O,N 1,S](pyridine-κN)nickel(II)
Source: Acta Crystallogr Sect E Struct Rep Online. 2012 Aug 1;68(Pt 9):m1138. doi: 10.1107/S1600536812028917 (PMC3435568; doi:10.1107/S1600536812028917)
Supplement: Supplementary file 2 [file e-68-m1138-Isup2.hkl]

# 
# h,k,l, Fc-squared, Fo-squared, sigma(Fo-squared) and status flag 
# 
data_I
_shelx_title ' Denzo P21/c' 
_shelx_refln_list_code          4 
_shelx_F_calc_maximum      205.64 
_exptl_crystal_F_000       816.00 
_reflns_d_resolution_high  0.7683 
 
loop_ 
 _symmetry_equiv_pos_as_xyz 
 'x, y, z' 
 '-x, y+1/2, -z+1/2' 
 '-x, -y, -z' 
 'x, -y-1/2, z-1/2' 
 
_cell_length_a    12.2447 
_cell_length_b     4.1135 
_cell_length_c    31.1380 
_cell_angle_alpha  90.000 
_cell_angle_beta  112.646 
_cell_angle_gamma  90.000 
 
_shelx_F_squared_multiplier     1.000 
 
loop_ 
 _refln_index_h 
 _refln_index_k 
 _refln_index_l 
 _refln_F_squared_calc 
 _refln_F_squared_meas 
 _refln_F_squared_sigma 
 _refln_observed_status 
   2   0   0     2509.99     2798.39     51.02 o 
   3   0   0       12.52       20.51      2.14 o 
   4   0   0     5047.28     5415.34     89.34 o 
   5   0   0    13031.38    14126.29    222.97 o 
   6   0   0     3758.78     3993.68     67.86 o 
   7   0   0     4069.83     4333.89     82.29 o 
   8   0   0      294.10      284.18     11.29 o 
   9   0   0     3698.93     3838.67     75.21 o 
  10   0   0      445.36      470.37     23.86 o 
  11   0   0     2931.94     3053.76     65.83 o 
  12   0   0     2381.14     2573.90     86.41 o 
  14   0   0       12.52        2.89     24.05 o 
   1   1   0      959.00     1085.10     14.63 o 
   2   1   0    10071.37    10575.60     88.21 o 
   3   1   0     7033.13     7110.78     84.61 o 
   4   1   0      873.76      969.06     16.61 o 
   5   1   0     9210.01     9785.44    123.75 o 
   6   1   0     2001.75     1841.04     22.80 o 
   7   1   0     6206.34     6548.31     86.78 o 
   8   1   0      590.64      616.12     14.54 o 
   9   1   0     5800.19     5897.40     89.82 o 
  10   1   0      159.49      156.28     10.47 o 
  11   1   0      519.12      523.50     13.78 o 
  12   1   0        3.93        4.68      6.76 o 
  13   1   0      277.92      251.44     12.66 o 
  14   1   0      993.79      953.12     25.99 o 
   0   2   0      443.05      456.84     13.23 o 
   1   2   0     3333.92     3096.42     77.74 o 
   2   2   0      847.75      892.92     15.03 o 
   3   2   0    13908.23    14417.05    310.28 o 
   4   2   0     6128.72     6072.17    154.88 o 
   5   2   0      267.85      255.17      7.12 o 
   6   2   0      963.34     1017.63     14.82 o 
   7   2   0      192.01      200.86      9.41 o 
   8   2   0     4880.78     4897.81     81.45 o 
   9   2   0      554.44      569.33     18.21 o 
  10   2   0      206.19      227.63     10.12 o 
  11   2   0      164.63      154.74      9.61 o 
  12   2   0      231.36      246.14     12.59 o 
  13   2   0      594.22      506.18     17.19 o 
   1   3   0     5198.00     5307.22    168.52 o 
   2   3   0      251.49      249.94     13.67 o 
   3   3   0        3.63        8.86      3.50 o 
   4   3   0      304.51      319.49      9.52 o 
   5   3   0     1205.18     1237.22     34.64 o 
   6   3   0     3412.61     3591.84    135.14 o 
   7   3   0      230.24      224.75      9.30 o 
   8   3   0        1.00        1.28      4.92 o 
   9   3   0       46.07       59.17      7.18 o 
  10   3   0      894.20      920.12     41.61 o 
  11   3   0      563.51      537.30     23.68 o 
  12   3   0      565.93      517.46     36.18 o 
   0   4   0      180.27      175.05      8.88 o 
   1   4   0      102.04      107.86      5.45 o 
   2   4   0      269.04      293.16      8.36 o 
   3   4   0      477.27      489.74     18.52 o 
   4   4   0      338.07      359.86     15.63 o 
   5   4   0      298.68      295.61     62.89 o 
   6   4   0        4.54       19.25     14.64 o 
   7   4   0      505.13      507.88     54.44 o 
   8   4   0      105.16      136.60     13.46 o 
   9   4   0        2.09       28.05     15.20 o 
   1   5   0        0.87        7.08     17.47 o 
   2   5   0      378.61      415.85     29.47 o 
   3   5   0        8.00       21.79     12.94 o 
   5   5   0       38.41       13.67     15.43 o 
 -14   1   1       45.46       46.77      8.67 o 
 -13   1   1       95.95       71.61     17.06 o 
 -12   1   1      321.14      345.34     19.50 o 
 -11   1   1      101.48      113.29      8.25 o 
 -10   1   1      228.56      238.67      9.19 o 
  -9   1   1     1169.17     1192.22     18.63 o 
  -8   1   1     1544.68     1578.12     23.30 o 
  -7   1   1     4085.28     4268.41     61.21 o 
  -6   1   1      985.57     1087.56     15.56 o 
  -5   1   1     5126.49     4962.39     62.19 o 
  -4   1   1     2267.07     2264.81     30.93 o 
  -3   1   1     1382.08     1455.37     18.86 o 
  -2   1   1       12.15       14.64      1.39 o 
  -1   1   1    16607.73    16481.01    331.54 o 
   0   1   1     7244.08     6972.64    125.12 o 
   1   1   1    11195.68    11934.38    222.62 o 
   2   1   1     6477.55     6938.71     77.65 o 
   3   1   1     1579.52     1590.07     16.46 o 
   4   1   1     1744.24     1899.28     25.60 o 
   5   1   1        7.94       31.61      3.05 o 
   6   1   1     4324.54     4440.77     63.57 o 
   7   1   1      679.76      728.60     10.55 o 
   8   1   1     2285.15     2426.26     32.88 o 
   9   1   1        8.07       18.39      5.88 o 
  10   1   1      140.40      131.90      8.25 o 
  11   1   1      138.91      152.37      9.01 o 
  14   1   1      156.04      122.45     12.81 o 
 -13   2   1       31.43       25.34      8.80 o 
 -12   2   1      251.15      229.98     11.28 o 
 -11   2   1       38.26       25.39      6.89 o 
 -10   2   1      271.10      273.30     12.21 o 
  -9   2   1       87.19       82.76      5.47 o 
  -8   2   1     4178.26     4086.63    108.81 o 
  -7   2   1      768.00      836.32     16.76 o 
  -6   2   1     6668.31     6936.48    155.53 o 
  -5   2   1        4.46        3.59      2.71 o 
  -4   2   1      139.26      189.62      6.91 o 
  -3   2   1      113.25      103.20      2.14 o 
  -2   2   1      306.22      293.14      6.39 o 
  -1   2   1     1498.11     1516.68     36.24 o 
   0   2   1       35.30       39.01      5.17 o 
   1   2   1       26.97       31.22      2.08 o 
   2   2   1     1306.97     1303.87     20.86 o 
   3   2   1      940.46      977.90     15.26 o 
   4   2   1     4234.72     4143.39    106.95 o 
   5   2   1      681.39      674.27     17.07 o 
   6   2   1     1177.64     1157.13     23.90 o 
   7   2   1     1380.78     1335.85     24.56 o 
   8   2   1      270.71      267.91      8.36 o 
   9   2   1      519.42      587.98     12.94 o 
  10   2   1       96.07      122.84      6.43 o 
  11   2   1        4.91        0.25      8.06 o 
  12   2   1      219.75      205.64     12.05 o 
  13   2   1      241.20      252.31     21.40 o 
 -12   3   1       77.77       74.68     11.67 o 
 -11   3   1      308.40      308.74     33.23 o 
 -10   3   1       39.53       42.66     11.62 o 
  -9   3   1        2.31        1.03      5.91 o 
  -8   3   1       94.56       99.94      6.41 o 
  -7   3   1      181.88      193.45     12.85 o 
  -6   3   1      128.87      141.84      5.33 o 
  -5   3   1      371.33      383.86     11.86 o 
  -4   3   1      356.65      362.39     16.17 o 
  -3   3   1      866.57      876.36     43.05 o 
  -2   3   1     2362.28     2512.64     79.33 o 
  -1   3   1       92.01      109.10      9.22 o 
   0   3   1     1339.00     1404.91     42.22 o 
   1   3   1      195.61      218.50      9.91 o 
   2   3   1       50.36       58.32      4.28 o 
   3   3   1      718.42      764.18     25.72 o 
   4   3   1       79.19       94.77      5.30 o 
   5   3   1      673.09      719.29     23.71 o 
   6   3   1       24.96       31.17      4.26 o 
   7   3   1      640.69      631.77     33.50 o 
   8   3   1       33.29       35.49      6.45 o 
   9   3   1      650.31      690.24     32.77 o 
  10   3   1      267.94      285.68     22.56 o 
  11   3   1       69.39       60.22     10.07 o 
  12   3   1        1.35       17.02     20.57 o 
  -8   4   1        8.26       24.81     16.46 o 
  -7   4   1        0.79        5.71      9.83 o 
  -6   4   1      245.99      314.64     20.92 o 
  -5   4   1      223.56      227.99     48.37 o 
  -4   4   1      726.43      772.11     49.51 o 
  -3   4   1       68.93       86.92     10.94 o 
  -2   4   1      146.05      145.04      6.64 o 
  -1   4   1      464.39      479.98     15.95 o 
   0   4   1      887.72      895.66     25.37 o 
   1   4   1     1390.92     1455.43     33.85 o 
   2   4   1      933.85      970.16     47.06 o 
   3   4   1      260.44      281.60     13.11 o 
   4   4   1       84.03       97.22     11.53 o 
   5   4   1      253.61      294.00     44.12 o 
   7   4   1     1024.50      983.29     56.92 o 
   8   4   1       22.18       12.46     16.80 o 
   9   4   1        0.89       17.41     14.69 o 
  -4   5   1       29.43       15.87     15.10 o 
  -3   5   1      125.63       97.23     18.80 o 
  -2   5   1      178.43      171.63     20.30 o 
  -1   5   1       33.47       21.14     10.89 o 
   0   5   1       39.44       39.83      6.96 o 
   1   5   1        9.28        3.17     12.72 o 
   2   5   1      264.00      225.84     20.48 o 
   3   5   1       37.72       45.50     26.36 o 
 -14   0   2      398.61      388.08     23.44 o 
 -13   0   2     1028.81      998.52     35.28 o 
 -12   0   2        6.27        6.11     24.21 o 
 -11   0   2      100.64      104.74     15.12 o 
 -10   0   2       17.85       33.88     13.01 o 
  -9   0   2     3348.90     3422.01     66.23 o 
  -8   0   2    13999.22    14540.23    264.92 o 
  -7   0   2      218.73      268.50     10.34 o 
  -6   0   2        0.86       -0.31      5.13 o 
  -5   0   2     2788.60     2722.87     60.78 o 
  -4   0   2    21466.76    23339.95    418.85 o 
  -3   0   2     4640.39     5092.64     67.58 o 
  -2   0   2     8062.25     8824.04    113.99 o 
   2   0   2      785.24      811.70     10.97 o 
   3   0   2    21973.30    22626.64    581.17 o 
   4   0   2     8971.67     9463.97    162.13 o 
   5   0   2     6604.08     7212.16    122.23 o 
   6   0   2      142.01      212.80      7.88 o 
   7   0   2     7892.79     8039.07    163.11 o 
   8   0   2     9731.81    10422.20    194.43 o 
   9   0   2     4514.38     4723.53    113.62 o 
  10   0   2      791.46      785.97     26.47 o 
  11   0   2        6.39        8.86      9.54 o 
  12   0   2     2324.24     2204.08     90.42 o 
  13   0   2      546.86      538.06     38.14 o 
  14   0   2      574.25      588.91     31.11 o 
 -14   1   2      228.89      191.38     21.59 o 
 -13   1   2     1128.02     1079.88     35.08 o 
 -12   1   2        1.10       -4.48      6.56 o 
 -11   1   2     1421.26     1532.51     28.25 o 
 -10   1   2     2312.61     2253.76     37.06 o 
  -9   1   2      325.92      323.97      8.73 o 
  -8   1   2       21.37       18.24      4.57 o 
  -7   1   2     3324.90     3515.17     57.76 o 
  -6   1   2     5937.46     6347.30    105.29 o 
  -5   1   2      595.55      667.70     10.67 o 
  -4   1   2      243.67      248.71      6.58 o 
  -3   1   2     5138.27     5376.65     49.38 o 
  -2   1   2    18346.97    18154.86    297.79 o 
  -1   1   2     4392.00     4279.49     75.11 o 
   0   1   2     4992.95     4945.06     75.70 o 
   2   1   2       58.62       65.75      2.21 o 
   3   1   2     1145.92     1065.84     11.24 o 
   4   1   2     2266.17     2433.38     33.68 o 
   5   1   2     4871.49     5043.54     63.10 o 
   6   1   2     2197.44     2244.72     31.66 o 
   7   1   2       27.75       16.46      5.15 o 
   8   1   2      435.91      440.45     10.26 o 
   9   1   2     2809.41     2935.77     53.54 o 
  10   1   2     3546.76     3576.07     57.01 o 
  11   1   2      288.44      263.93     13.51 o 
  13   1   2      693.33      633.13     40.87 o 
  14   1   2      167.35      138.92     16.95 o 
 -13   2   2      184.42      173.28     12.50 o 
 -12   2   2      847.35      844.85     24.58 o 
 -11   2   2     1113.50     1025.41     23.25 o 
 -10   2   2      651.14      626.32     20.73 o 
  -9   2   2       12.33        8.76      4.15 o 
  -8   2   2     1614.04     1673.79     37.70 o 
  -7   2   2     2571.81     2704.00     62.66 o 
  -6   2   2      527.35      483.89     12.62 o 
  -5   2   2     7011.04     7011.27    139.51 o 
  -4   2   2     2032.95     2155.89     42.74 o 
  -3   2   2      970.30      968.83     14.62 o 
  -2   2   2      148.36      144.80      3.08 o 
  -1   2   2     7938.42     7764.67    149.00 o 
   0   2   2     8525.58     8247.57    228.19 o 
   1   2   2      447.83      493.67      7.53 o 
   2   2   2       53.00       54.45      1.55 o 
   3   2   2      210.65      216.44      3.25 o 
   4   2   2     9239.46     9217.98    224.86 o 
   5   2   2     1087.64     1071.93     31.25 o 
   6   2   2     3692.63     3644.71     80.71 o 
   7   2   2      968.28      956.67     15.95 o 
   8   2   2      176.06      175.09      9.81 o 
   9   2   2     1452.34     1443.03     29.03 o 
  10   2   2      507.96      482.52     21.99 o 
  11   2   2      739.96      773.19     32.19 o 
  12   2   2       23.96        7.85     16.90 o 
  13   2   2       11.59        9.57     10.88 o 
 -12   3   2        0.06       13.13     11.72 o 
 -11   3   2        3.26        9.63     10.59 o 
 -10   3   2      873.41      877.27     62.69 o 
  -9   3   2      595.14      628.58     38.72 o 
  -8   3   2      467.21      477.78     23.64 o 
  -7   3   2       94.23      104.81      8.47 o 
  -6   3   2      141.15      159.18      9.01 o 
  -5   3   2     1181.25     1248.75     38.60 o 
  -4   3   2        3.55        5.63      3.03 o 
  -3   3   2     5491.34     5504.41    204.78 o 
  -2   3   2      451.09      465.28     19.65 o 
  -1   3   2      912.04     1030.79     21.14 o 
   0   3   2     1100.14     1167.81     33.14 o 
   1   3   2      890.58      914.40     21.48 o 
   2   3   2     6341.12     6651.61    200.51 o 
   3   3   2       11.87       11.51      2.71 o 
   4   3   2      819.17      878.40     29.30 o 
   5   3   2       82.65       87.44      5.82 o 
   6   3   2     1838.63     1828.36     49.80 o 
   7   3   2     1111.32     1094.56     38.43 o 
   8   3   2      716.50      749.42     28.19 o 
   9   3   2      535.88      533.48     34.60 o 
  10   3   2        2.91        7.55      8.52 o 
  11   3   2      106.41      120.58     10.95 o 
  -7   4   2        3.50        2.93     12.65 o 
  -6   4   2        0.13       28.40     18.94 o 
  -5   4   2       58.69       53.45      7.66 o 
  -4   4   2      331.86      355.74     25.46 o 
  -3   4   2      290.43      325.92     14.07 o 
  -2   4   2       42.68       46.15      5.45 o 
  -1   4   2      485.82      493.41     14.40 o 
   0   4   2      974.28     1063.50     27.19 o 
   1   4   2       53.86       64.85      7.68 o 
   2   4   2      185.01      193.70     13.51 o 
   3   4   2      446.24      485.51     19.05 o 
   4   4   2       17.33       17.61      6.48 o 
   5   4   2       36.44       56.92      9.01 o 
   6   4   2       13.23       20.21     16.06 o 
   7   4   2       92.72       89.13     17.15 o 
   8   4   2      125.67      155.57     26.52 o 
   9   4   2       56.38       92.28     23.09 o 
  -4   5   2       91.58      123.48     21.54 o 
  -3   5   2       17.27        8.35     10.96 o 
  -2   5   2      166.83      145.25     15.80 o 
  -1   5   2       81.92       82.63     11.79 o 
   0   5   2      173.06      164.99      9.17 o 
   1   5   2       25.00        5.10     11.72 o 
   3   5   2      298.47      304.96     17.58 o 
   4   5   2        0.23      -16.94     23.06 o 
 -14   1   3      416.06      406.24     21.66 o 
 -13   1   3        4.51      -14.64     15.75 o 
 -12   1   3      696.88      687.99     19.43 o 
 -11   1   3        2.19       -8.52      8.52 o 
 -10   1   3        2.46       22.44      7.08 o 
  -9   1   3     6266.53     6562.90    125.63 o 
  -8   1   3      867.65      900.79     14.86 o 
  -7   1   3     4860.36     5006.35     85.20 o 
  -6   1   3     2929.02     2980.67     50.44 o 
  -5   1   3     3748.05     4032.58     60.47 o 
  -4   1   3     4855.06     4839.54     51.15 o 
  -3   1   3     3326.39     3457.35     32.32 o 
  -2   1   3      730.13      740.43      9.97 o 
  -1   1   3     1716.25     1594.90     17.88 o 
   0   1   3     1922.50     1848.33     21.77 o 
   1   1   3     6547.55     6892.27    105.33 o 
   2   1   3     7218.04     7600.31     76.37 o 
   3   1   3      113.52      113.85      2.72 o 
   4   1   3     3468.59     3307.83     45.04 o 
   5   1   3      101.39      122.04      4.25 o 
   6   1   3      839.20      786.45     13.65 o 
   7   1   3      936.65      963.80     14.33 o 
   8   1   3       66.36       62.01      5.16 o 
   9   1   3     1999.29     2070.88     39.93 o 
  10   1   3       26.29       12.65      9.89 o 
  11   1   3      104.64       99.32      9.47 o 
  12   1   3      323.47      298.79     12.93 o 
  13   1   3      105.29       84.95     11.86 o 
 -14   2   3       46.42       58.58      8.90 o 
 -13   2   3       60.31       58.93      8.62 o 
 -12   2   3       71.07       88.58      7.11 o 
 -11   2   3       60.73       64.76      6.83 o 
 -10   2   3      667.08      671.48     14.83 o 
  -9   2   3       35.76       33.80      9.29 o 
  -8   2   3      973.36      977.41     33.52 o 
  -7   2   3     2196.05     2287.49     77.37 o 
  -6   2   3     1171.43     1221.37     35.61 o 
  -5   2   3     2653.50     2661.57     82.48 o 
  -4   2   3     2546.77     2507.16     66.05 o 
  -3   2   3        9.72        5.80      1.28 o 
  -2   2   3        2.70        4.04      1.56 o 
  -1   2   3     1167.49     1267.08     22.72 o 
   0   2   3     3979.54     4082.75     92.07 o 
   1   2   3     1310.65     1290.22     20.76 o 
   2   2   3     4674.55     4904.32     65.86 o 
   3   2   3     1550.05     1562.61     32.40 o 
   4   2   3      209.97      249.96     10.08 o 
   5   2   3     2684.40     2643.82     49.44 o 
   6   2   3      510.86      543.43     15.21 o 
   7   2   3     2208.51     2197.22     43.62 o 
   8   2   3       10.11        8.47      6.00 o 
   9   2   3       25.70       26.96      7.37 o 
  10   2   3       21.53       10.24      7.35 o 
  11   2   3      173.39      163.21     20.61 o 
  12   2   3       28.48       26.33      9.39 o 
  13   2   3       69.49       47.41      9.58 o 
 -12   3   3      145.47      136.49     19.39 o 
 -11   3   3      201.98      220.30     13.35 o 
 -10   3   3      564.77      571.65     40.19 o 
  -9   3   3        6.98       -3.99      5.06 o 
  -8   3   3       87.65       90.77      7.36 o 
  -7   3   3      477.35      533.67     43.90 o 
  -6   3   3     1057.67     1116.05     47.16 o 
  -5   3   3       91.57       86.87      6.87 o 
  -4   3   3      443.97      450.94     13.93 o 
  -3   3   3        5.62        4.80      4.10 o 
  -2   3   3       49.54       61.35      4.28 o 
  -1   3   3     1108.16     1184.94     32.47 o 
   0   3   3      175.28      183.72      8.83 o 
   1   3   3     1831.05     1823.35     84.66 o 
   2   3   3     1140.01     1220.46     37.10 o 
   3   3   3       12.16       11.55      2.75 o 
   4   3   3        1.97        5.36      3.27 o 
   5   3   3     1498.09     1502.42     59.22 o 
   6   3   3      143.87      147.86      5.75 o 
   7   3   3      169.34      182.73      8.64 o 
   8   3   3        6.02        1.07      6.54 o 
   9   3   3        5.46       -1.92      9.28 o 
  10   3   3      339.87      331.03     18.93 o 
  11   3   3        3.54       12.08     11.03 o 
 -10   4   3       20.70       20.19     14.65 o 
  -7   4   3       13.00       22.73     13.78 o 
  -6   4   3      171.42      193.41     26.03 o 
  -5   4   3       11.99        2.61      7.89 o 
  -4   4   3      523.69      592.96     27.16 o 
  -3   4   3      790.12      832.20     20.50 o 
  -2   4   3     1764.24     1800.09     68.05 o 
  -1   4   3      834.29      839.45     23.82 o 
   0   4   3      147.20      151.96     11.22 o 
   1   4   3      321.37      321.90     18.59 o 
   2   4   3      120.15      128.55      7.99 o 
   3   4   3     1155.60     1312.75     69.34 o 
   4   4   3       51.64       50.86      9.31 o 
   5   4   3        1.47       10.56      9.66 o 
   6   4   3       41.61       30.22     11.45 o 
   7   4   3       10.07      -17.08     17.96 o 
   8   4   3      953.47     1094.97     58.59 o 
   9   4   3        2.61       16.66     21.54 o 
  -5   5   3        2.57        5.17     14.23 o 
  -4   5   3        9.90       21.20     14.30 o 
  -3   5   3       76.28       73.89      9.08 o 
  -2   5   3       40.81       69.75     16.62 o 
  -1   5   3      116.11      111.30     12.80 o 
   0   5   3       35.81       20.21     14.51 o 
   1   5   3      173.17      197.41     20.89 o 
   4   5   3        5.00        2.36     15.37 o 
 -15   0   4      333.24      333.25     17.87 o 
 -14   0   4      697.52      825.68     37.73 o 
 -13   0   4     3551.46     3695.83     80.61 o 
 -12   0   4     3308.28     3454.02     90.80 o 
 -11   0   4       74.43       94.12     19.71 o 
 -10   0   4      460.62      440.75     14.63 o 
  -9   0   4     1276.47     1333.94     45.68 o 
  -8   0   4     9156.39     9331.77    169.97 o 
  -7   0   4      725.72      802.42     19.61 o 
  -6   0   4    15233.65    16318.32    379.88 o 
  -5   0   4     1166.46     1195.68     23.25 o 
  -4   0   4     3657.71     3780.53     62.48 o 
  -3   0   4    12449.48    13664.57    219.48 o 
  -2   0   4     5628.09     5534.18     73.00 o 
   1   0   4    18078.38    18984.32    425.75 o 
   2   0   4     1266.06     1346.25     19.89 o 
   3   0   4     7665.65     8379.35    138.01 o 
   4   0   4    10536.64    10815.57    179.94 o 
   5   0   4        3.75       33.04      9.22 o 
   6   0   4     3718.07     3863.27     63.83 o 
   7   0   4      521.25      607.24     16.68 o 
   8   0   4     6445.21     6793.93    167.92 o 
   9   0   4     4516.00     4740.62     95.90 o 
  10   0   4     4786.17     4899.00    121.16 o 
  11   0   4     1613.37     1566.84     63.66 o 
  12   0   4       40.28       50.73     12.95 o 
 -14   1   4      242.98      215.62     12.98 o 
 -13   1   4       17.87       10.31     10.97 o 
 -12   1   4      103.48      118.10      9.15 o 
 -11   1   4       80.33       77.78     12.65 o 
 -10   1   4     2611.31     2690.30     39.84 o 
  -9   1   4      237.77      260.05      7.33 o 
  -8   1   4      566.75      581.27     13.58 o 
  -7   1   4      933.64      943.37     14.51 o 
  -6   1   4     9138.86     9425.34    158.36 o 
  -5   1   4     1956.00     2009.64     39.99 o 
  -4   1   4     8907.41     9320.55    132.27 o 
  -3   1   4    10107.81    10509.15    153.23 o 
  -2   1   4     4095.19     4152.38     55.35 o 
  -1   1   4     1175.83     1158.30     12.15 o 
   0   1   4      598.57      721.05      9.07 o 
   1   1   4    42286.71    38039.59   1194.22 o 
   2   1   4    11722.25    12544.55    127.26 o 
   3   1   4      256.54      268.24      8.47 o 
   4   1   4     1608.13     1916.45     27.08 o 
   5   1   4     7251.22     7603.79     93.88 o 
   6   1   4     9889.51    10265.20    123.86 o 
   7   1   4      137.40      143.83      6.46 o 
   8   1   4     4138.08     4147.01     58.28 o 
   9   1   4      156.25      159.02      9.12 o 
  10   1   4      305.57      296.44     10.72 o 
  11   1   4      111.18       91.77     22.85 o 
  12   1   4      110.61      101.94      9.99 o 
  13   1   4      578.78      570.79     25.48 o 
 -14   2   4      187.08      169.18     26.78 o 
 -13   2   4       97.44       77.94      8.55 o 
 -12   2   4      298.35      302.67     17.00 o 
 -11   2   4     1099.61     1108.48     39.73 o 
 -10   2   4      946.64     1013.68     21.09 o 
  -9   2   4     3831.61     3911.28    112.12 o 
  -8   2   4      185.32      198.72      6.51 o 
  -7   2   4      266.40      284.99      8.64 o 
  -6   2   4      177.15      195.78     10.14 o 
  -5   2   4     3604.17     3549.06    124.56 o 
  -4   2   4     6609.29     6450.79    168.45 o 
  -3   2   4       61.27       53.77      1.55 o 
  -2   2   4     1059.50      964.22     20.37 o 
  -1   2   4     1239.99     1250.91     16.44 o 
   0   2   4     6509.92     6021.33    132.15 o 
   1   2   4     5403.94     5359.30     74.64 o 
   2   2   4     4641.37     4600.32     65.49 o 
   3   2   4     3189.68     3168.92     54.57 o 
   4   2   4       39.24       48.42      3.06 o 
   5   2   4      673.06      636.67     20.89 o 
   6   2   4      226.11      227.47      6.45 o 
   7   2   4     5337.82     5360.57     90.51 o 
   8   2   4      238.04      234.12      8.33 o 
   9   2   4       21.29       18.74      6.38 o 
  10   2   4      530.02      526.66     22.57 o 
  11   2   4      580.74      618.82    100.84 o 
  12   2   4      951.55      981.06     73.28 o 
 -12   3   4      153.68      144.78     17.32 o 
 -11   3   4      467.85      517.53     37.12 o 
 -10   3   4       25.06       11.96      6.06 o 
  -9   3   4       94.68      104.09     11.57 o 
  -8   3   4       60.11       65.63     12.65 o 
  -7   3   4     3629.25     3893.42    188.99 o 
  -6   3   4      560.01      590.30     23.38 o 
  -5   3   4      514.54      536.66     27.27 o 
  -4   3   4        7.22        6.69      2.98 o 
  -3   3   4      617.07      595.43     25.65 o 
  -2   3   4    10257.69    10583.20    392.03 o 
  -1   3   4       56.68       69.30      4.27 o 
   0   3   4     2992.84     3020.19    102.71 o 
   1   3   4       19.71       19.07      5.28 o 
   2   3   4      516.21      543.55     20.33 o 
   3   3   4     1034.57     1041.87     44.81 o 
   4   3   4     1680.13     1785.41     75.75 o 
   5   3   4     1845.58     1850.06     52.24 o 
   6   3   4      223.28      234.05     16.91 o 
   7   3   4      184.25      175.15     15.96 o 
   8   3   4       86.01       83.43     15.38 o 
   9   3   4     1401.19     1454.00     43.75 o 
  10   3   4      644.17      638.32     32.86 o 
  11   3   4      346.53      346.80     19.53 o 
  -8   4   4      311.23      422.34     28.83 o 
  -7   4   4      174.72      187.81     12.80 o 
  -6   4   4      114.37      153.22     16.89 o 
  -5   4   4      355.76      402.64     54.13 o 
  -4   4   4      410.92      416.37     22.22 o 
  -3   4   4       30.02       30.35      6.20 o 
  -2   4   4      156.43      160.30      8.53 o 
  -1   4   4      111.25      124.46      9.40 o 
   0   4   4       85.20       87.45     14.30 o 
   1   4   4      154.74      174.52      6.39 o 
   2   4   4       14.36       36.37     10.52 o 
   3   4   4      480.06      536.51     19.20 o 
   4   4   4      185.07      192.99     48.42 o 
   5   4   4       76.49       92.05     17.67 o 
   6   4   4      309.83      330.72     15.08 o 
   7   4   4      509.71      476.79     30.16 o 
   8   4   4        5.37      -12.32     12.32 o 
  -5   5   4      154.31      181.98     23.15 o 
  -4   5   4       21.29       26.80     14.25 o 
  -3   5   4       53.16       61.84     10.03 o 
  -2   5   4        0.80        1.79     15.79 o 
  -1   5   4       84.35       85.53     25.25 o 
   0   5   4        0.95       25.42     12.31 o 
   1   5   4     1028.83     1045.95     55.25 o 
   2   5   4        1.34       -9.02     12.12 o 
   4   5   4        1.73       -0.26     12.25 o 
 -15   1   5       12.01        0.96      9.04 o 
 -14   1   5       31.55       33.46     15.27 o 
 -13   1   5      539.64      530.63     14.63 o 
 -12   1   5      319.77      331.84     10.28 o 
 -11   1   5      522.43      542.03     12.88 o 
 -10   1   5      168.69      173.05      7.93 o 
  -9   1   5      357.50      366.03      9.73 o 
  -8   1   5     3625.43     3606.28     78.47 o 
  -7   1   5       89.98      115.49      7.49 o 
  -6   1   5     9382.10     9780.92    172.10 o 
  -5   1   5     3976.43     4240.66     85.84 o 
  -4   1   5      541.06      573.50     11.12 o 
  -3   1   5      969.77      953.08     16.67 o 
  -2   1   5     1053.15     1039.86     17.42 o 
  -1   1   5     3999.80     3726.09     52.05 o 
   1   1   5      775.84      825.93      9.98 o 
   2   1   5     3377.28     3459.06     33.28 o 
   3   1   5     7114.43     7551.67    110.14 o 
   4   1   5     2625.22     2747.49     38.07 o 
   5   1   5     4231.61     4225.70     55.93 o 
   6   1   5       41.51       62.49      3.85 o 
   7   1   5     1211.49     1265.91     22.24 o 
   8   1   5     1002.37     1047.84     18.14 o 
   9   1   5      106.07      109.13     15.29 o 
  10   1   5      446.82      502.31     25.13 o 
  11   1   5      212.63      243.44     10.97 o 
  12   1   5      184.56      175.78     14.29 o 
  13   1   5      162.37      121.14      8.96 o 
 -14   2   5      144.63      128.27     16.82 o 
 -13   2   5      142.37      130.52     10.59 o 
 -12   2   5      162.00      140.70      8.18 o 
 -11   2   5      418.13      430.05     22.05 o 
 -10   2   5      147.37      149.86     11.68 o 
  -9   2   5     2635.04     2699.15    106.27 o 
  -8   2   5      581.28      635.14     18.47 o 
  -7   2   5     4302.50     4610.75    172.53 o 
  -6   2   5      361.23      419.50     19.92 o 
  -5   2   5      207.70      236.97      7.85 o 
  -4   2   5       54.03       50.03      3.74 o 
  -3   2   5      166.56      168.82      3.96 o 
  -2   2   5      558.97      542.47     11.38 o 
  -1   2   5      182.60      171.09      3.49 o 
   0   2   5     4015.01     4019.51     89.83 o 
   1   2   5     8553.89     8577.09    134.96 o 
   2   2   5     2702.68     2868.50     45.89 o 
   3   2   5     3140.33     3158.86     75.66 o 
   4   2   5       15.93       13.10      3.18 o 
   5   2   5       94.03       89.43      4.57 o 
   6   2   5       15.14       19.64      3.38 o 
   7   2   5      710.86      742.69     21.71 o 
   8   2   5       35.36       48.41      9.26 o 
   9   2   5       27.09       45.03      5.74 o 
  10   2   5       82.35       68.25     30.16 o 
  11   2   5       28.73       32.11     14.60 o 
  12   2   5      257.80      299.01     31.75 o 
 -12   3   5       96.67       91.35     15.35 o 
 -11   3   5       62.83       62.12     10.30 o 
 -10   3   5       69.72       74.31      6.32 o 
  -9   3   5        6.44        9.25      4.63 o 
  -8   3   5      188.48      181.21     16.27 o 
  -7   3   5        8.43       -1.53      5.17 o 
  -6   3   5      427.04      470.96     25.42 o 
  -5   3   5      663.00      685.69     31.65 o 
  -4   3   5      263.60      239.97     11.48 o 
  -3   3   5     2289.38     2280.71    143.61 o 
  -2   3   5      790.19      826.10     38.24 o 
  -1   3   5     1259.53     1279.84     44.17 o 
   0   3   5       10.32       -1.23      5.88 o 
   1   3   5        7.80       15.78      3.66 o 
   2   3   5      431.84      458.93     15.75 o 
   3   3   5       33.96       29.68      3.76 o 
   4   3   5      207.55      218.34      7.48 o 
   5   3   5       13.68        8.92      9.95 o 
   6   3   5      983.58      988.47     42.21 o 
   7   3   5      318.46      326.02     19.07 o 
   8   3   5      705.99      676.19     29.41 o 
   9   3   5      671.66      717.80     18.46 o 
  10   3   5        2.50      -13.51     13.51 o 
  11   3   5       10.77       12.61     13.88 o 
  -8   4   5       28.88       11.96     15.76 o 
  -7   4   5      654.43      816.94     41.15 o 
  -6   4   5      916.11      948.80    157.62 o 
  -5   4   5      610.60      694.35     34.37 o 
  -4   4   5       42.74       56.97      9.42 o 
  -3   4   5      129.01      129.31      8.40 o 
  -2   4   5      138.68      146.39     10.09 o 
  -1   4   5     1078.90     1173.43     43.32 o 
   0   4   5      569.61      626.30     14.66 o 
   1   4   5      366.66      377.64     14.02 o 
   2   4   5        2.11       -7.02      8.26 o 
   3   4   5      579.66      622.05     27.72 o 
   4   4   5      223.38      235.40     26.22 o 
   5   4   5       13.87       -6.28     10.65 o 
   6   4   5      839.02      946.26     50.54 o 
   7   4   5       23.79       23.88     11.96 o 
   8   4   5        0.87       11.88      8.88 o 
  -5   5   5       17.84       20.22     12.43 o 
  -4   5   5       26.75        9.80      9.42 o 
  -3   5   5      196.59      214.01     22.49 o 
  -2   5   5       27.94       27.07     10.18 o 
  -1   5   5       15.67      -14.00     14.00 o 
   0   5   5       18.11       -9.00     16.15 o 
   2   5   5      161.38      140.05     18.94 o 
   3   5   5       53.26       54.47     14.21 o 
 -15   0   6      261.59      221.04     23.28 o 
 -14   0   6      775.63      746.37     48.69 o 
 -13   0   6       28.75       35.44     11.76 o 
 -12   0   6     2588.68     2562.36     61.85 o 
 -11   0   6       70.74       92.77     15.43 o 
 -10   0   6       46.01       37.91      9.11 o 
  -9   0   6     2478.13     2621.61     64.77 o 
  -8   0   6      141.70      156.66     13.55 o 
  -7   0   6     6130.06     6300.40    118.96 o 
  -6   0   6     2940.25     2901.48     54.81 o 
  -4   0   6       24.56       32.10      4.09 o 
  -3   0   6     1903.51     1841.47     26.36 o 
  -2   0   6     2481.45     2165.41     42.81 o 
   0   0   6    12606.82    12174.59    224.69 o 
   1   0   6     1405.45     1398.29     19.90 o 
   2   0   6     2883.97     3071.09     41.73 o 
   3   0   6      676.80      672.07     12.61 o 
   4   0   6    10133.70    10613.56    183.17 o 
   6   0   6    10055.96     9970.00    159.77 o 
   7   0   6     9547.12    10060.60    188.28 o 
   8   0   6     1290.75     1345.76     37.00 o 
   9   0   6       93.69       91.40     14.31 o 
  11   0   6     2303.32     2234.24     63.96 o 
  12   0   6      415.46      431.64     18.69 o 
  13   0   6      146.46      148.31     24.71 o 
 -15   1   6       95.18       81.07     11.50 o 
 -14   1   6     1353.79     1307.14     31.75 o 
 -13   1   6       91.95       89.62     12.80 o 
 -12   1   6     1585.44     1554.60     29.60 o 
 -11   1   6      785.95      775.77     14.51 o 
 -10   1   6     2251.10     2304.88     33.91 o 
  -9   1   6      370.11      371.11     10.55 o 
  -8   1   6     3786.28     3795.28     52.01 o 
  -7   1   6     5512.41     5631.16    108.45 o 
  -6   1   6       19.92       21.88      2.81 o 
  -5   1   6      603.43      691.40     16.73 o 
  -4   1   6     2204.32     2156.57     52.27 o 
  -3   1   6     9082.48     9128.10    170.35 o 
  -2   1   6    15738.96    14399.60    223.52 o 
  -1   1   6     5496.17     5541.33     97.33 o 
   0   1   6    22902.98    21773.51    408.45 o 
   1   1   6     1875.00     1739.88     24.06 o 
   2   1   6     8342.89     8930.10    117.74 o 
   3   1   6       77.42       67.63      3.31 o 
   4   1   6     5595.85     5623.29     81.68 o 
   5   1   6     1644.58     1709.29     25.25 o 
   6   1   6     1236.38     1353.00     19.81 o 
   7   1   6      263.38      258.09     10.24 o 
   8   1   6      686.82      714.90     15.60 o 
   9   1   6     3391.37     3552.35     52.67 o 
  10   1   6      386.15      356.29     12.27 o 
  11   1   6      504.77      455.65     14.86 o 
  12   1   6      460.07      437.93     24.73 o 
  13   1   6      511.99      453.67     22.76 o 
 -14   2   6       83.86       92.87     10.63 o 
 -13   2   6      762.89      753.46     19.55 o 
 -12   2   6      172.79      153.93      8.19 o 
 -11   2   6       25.83       24.46      6.02 o 
 -10   2   6        6.82        6.67      5.38 o 
  -9   2   6     2500.26     2487.33     88.69 o 
  -8   2   6     5016.62     5163.53    135.21 o 
  -7   2   6      345.49      337.95     11.38 o 
  -6   2   6      667.79      644.02     20.10 o 
  -5   2   6     1660.91     1733.54     75.45 o 
  -4   2   6     2434.58     2344.50     82.79 o 
  -3   2   6       62.97       57.68      1.89 o 
  -2   2   6     6535.28     6204.59    119.97 o 
  -1   2   6     3498.92     3332.21     78.26 o 
   0   2   6     3054.87     3269.22     71.18 o 
   1   2   6     2267.95     2411.55     57.65 o 
   2   2   6     4486.01     4712.90     85.36 o 
   3   2   6     6631.76     6561.15    129.35 o 
   4   2   6     1806.28     1783.45     30.59 o 
   5   2   6     1238.66     1241.87     23.29 o 
   6   2   6       82.95       82.95      5.65 o 
   7   2   6     1946.89     1929.86     34.03 o 
   8   2   6     1908.34     1765.62     29.76 o 
   9   2   6      233.70      243.70     11.83 o 
  10   2   6      758.57      843.28    108.48 o 
  11   2   6      232.13      213.67     17.25 o 
  12   2   6       40.04       19.02     12.19 o 
 -12   3   6        6.26        5.13     11.85 o 
 -11   3   6      759.64      728.96     29.92 o 
 -10   3   6      573.66      573.68     29.09 o 
  -9   3   6      320.18      321.27     22.02 o 
  -8   3   6       36.60       39.70      6.92 o 
  -7   3   6      235.72      222.99     13.13 o 
  -6   3   6     3659.40     4007.61    225.19 o 
  -5   3   6       12.85       17.12      3.69 o 
  -4   3   6     1543.72     1511.66     95.72 o 
  -3   3   6     1619.81     1665.66     80.81 o 
  -2   3   6      106.22      118.16      3.77 o 
  -1   3   6     1656.79     1757.52     52.83 o 
   0   3   6     1191.60     1170.41     48.48 o 
   1   3   6     5296.27     5397.34    111.45 o 
   2   3   6      357.45      389.41     10.32 o 
   3   3   6      161.52      152.80      6.20 o 
   4   3   6      138.26      137.72      7.05 o 
   5   3   6      924.27      945.02     43.90 o 
   6   3   6     1765.26     1766.73     91.55 o 
   7   3   6     1570.40     1650.41     84.56 o 
   8   3   6      538.89      486.13     18.85 o 
   9   3   6        4.99        5.64      8.08 o 
  10   3   6      328.20      329.79     22.61 o 
  11   3   6        1.77      -14.77     14.77 o 
 -10   4   6       70.64       90.52     22.70 o 
  -8   4   6       29.63       29.04     13.74 o 
  -7   4   6       11.46       42.44     15.60 o 
  -6   4   6        6.20        1.83      9.77 o 
  -5   4   6      211.01      236.37     34.13 o 
  -4   4   6      123.04      155.52     15.04 o 
  -3   4   6       34.57       43.06      6.06 o 
  -2   4   6      107.21      114.55     11.80 o 
  -1   4   6     1037.66     1144.31     42.13 o 
   0   4   6      209.97      229.63      8.61 o 
   1   4   6       56.08       55.23      5.58 o 
   2   4   6      852.46      921.70     63.04 o 
   3   4   6        9.73       -1.80     30.40 o 
   4   4   6      151.72      143.62     10.25 o 
   5   4   6        8.20       13.32      9.51 o 
   6   4   6      102.21       93.08     12.05 o 
   7   4   6       42.47       45.49     15.28 o 
   8   4   6      127.95      103.26     26.00 o 
  -5   5   6        7.08       26.96     14.98 o 
  -4   5   6        2.19        5.50     11.28 o 
  -3   5   6      229.25      259.79     20.96 o 
  -2   5   6       44.73       48.74      8.19 o 
  -1   5   6      118.96      127.84     13.01 o 
   0   5   6        6.99       16.40      9.26 o 
   3   5   6       63.83       33.73     10.56 o 
 -15   1   7      179.89      141.85     19.87 o 
 -14   1   7       23.42       10.45     14.97 o 
 -13   1   7       89.63      105.45      8.46 o 
 -12   1   7      240.64      246.14     11.20 o 
 -11   1   7      255.62      264.35     14.45 o 
 -10   1   7     1008.90     1036.50     21.59 o 
  -9   1   7      236.03      242.73      9.56 o 
  -8   1   7     5245.59     5232.74     90.21 o 
  -7   1   7      422.58      401.38      8.19 o 
  -6   1   7       10.78       19.36      3.90 o 
  -5   1   7     5484.71     5780.86    108.89 o 
  -4   1   7     1042.80     1028.98     33.84 o 
  -3   1   7      228.33      235.34      5.09 o 
  -2   1   7      692.29      609.53     15.52 o 
  -1   1   7     2261.94     2134.80     19.61 o 
   0   1   7     3458.57     3338.48    116.35 o 
   1   1   7     9019.38     9242.97    123.69 o 
   2   1   7     1715.43     1952.89     47.34 o 
   3   1   7     6664.32     6962.37     92.75 o 
   4   1   7       42.29       45.74      4.43 o 
   5   1   7       60.51       37.29      4.93 o 
   6   1   7      578.41      610.55     11.89 o 
   7   1   7        0.86       -4.90      4.90 o 
   8   1   7     2054.52     2068.01     35.12 o 
   9   1   7      999.18      986.91     19.04 o 
  10   1   7       26.96       26.97      8.92 o 
  11   1   7      551.18      536.47     15.92 o 
  12   1   7      300.61      286.38     41.33 o 
  13   1   7      320.81      296.79     13.05 o 
 -14   2   7       23.45       11.52      6.61 o 
 -13   2   7      595.36      596.83     20.88 o 
 -12   2   7       34.87       31.97      5.87 o 
 -11   2   7     1000.87     1005.53     30.64 o 
 -10   2   7      115.26      121.32      8.35 o 
  -9   2   7       92.73       71.35      6.60 o 
  -8   2   7     1208.99     1223.87     23.49 o 
  -7   2   7      267.36      261.75     10.07 o 
  -6   2   7     1493.31     1532.22     52.52 o 
  -5   2   7     1048.85     1083.01     35.85 o 
  -4   2   7        8.26       14.41      2.77 o 
  -3   2   7      500.25      494.39     14.61 o 
  -2   2   7     1037.76      993.37     20.76 o 
  -1   2   7     8123.77     7856.79    165.77 o 
   0   2   7     1990.83     1961.75     45.62 o 
   1   2   7     4592.95     4624.34    104.78 o 
   2   2   7     8426.05     8660.36    174.11 o 
   3   2   7      944.00      978.66     14.66 o 
   4   2   7     2240.67     2237.71     40.73 o 
   5   2   7      118.21      121.63      5.82 o 
   6   2   7      196.09      211.42      7.28 o 
   7   2   7        1.51       -5.22      5.22 o 
   8   2   7      516.25      538.53     11.42 o 
   9   2   7       20.66       11.62      5.68 o 
  10   2   7     1067.85     1469.67     70.66 o 
  11   2   7       21.66        4.40      6.02 o 
  12   2   7        9.88       28.90     20.51 o 
 -12   3   7       89.78       71.91     10.34 o 
 -11   3   7      189.03      192.63     13.70 o 
 -10   3   7      106.57      120.61      8.81 o 
  -9   3   7      138.03      136.49     14.33 o 
  -8   3   7      409.81      436.77     26.59 o 
  -7   3   7      799.48      844.32     41.84 o 
  -6   3   7       12.92       18.96      3.71 o 
  -5   3   7      242.94      237.46     12.81 o 
  -4   3   7      146.95      140.35      8.69 o 
  -3   3   7        7.53        6.25      3.81 o 
  -2   3   7      468.39      521.03     27.65 o 
  -1   3   7        6.37        3.60      3.27 o 
   0   3   7      769.31      796.57     26.76 o 
   1   3   7     1131.41     1185.63     48.59 o 
   2   3   7      476.43      483.55     20.04 o 
   3   3   7        0.14       -2.44      9.57 o 
   4   3   7     1989.79     1879.92     38.87 o 
   5   3   7       67.41       66.08      4.86 o 
   6   3   7       11.20       20.92      6.19 o 
   7   3   7        5.16       -8.08      8.08 o 
   8   3   7       31.47       28.72      9.03 o 
   9   3   7      187.08      191.87     12.83 o 
  10   3   7      104.32      114.00     11.63 o 
 -10   4   7      139.91       79.28     21.55 o 
  -8   4   7       97.76       91.76     15.76 o 
  -7   4   7       35.13       16.51     12.53 o 
  -6   4   7      393.55      392.24     46.07 o 
  -5   4   7     1262.41     1412.08    125.78 o 
  -4   4   7      711.31      798.45     39.14 o 
  -3   4   7      621.17      697.50     30.03 o 
  -2   4   7      200.02      214.74     13.86 o 
  -1   4   7       48.18       56.67     17.18 o 
   0   4   7      722.72      846.41     18.84 o 
   1   4   7      100.43      104.10      8.07 o 
   2   4   7     1553.31     1786.89     67.97 o 
   3   4   7       35.96       26.87     15.94 o 
   4   4   7        0.77        8.32     10.99 o 
   5   4   7      269.60      291.65     24.02 o 
   6   4   7       45.14       37.75     10.56 o 
   7   4   7     1191.89     1293.94     72.60 o 
   8   4   7        0.19      -13.14     13.14 o 
  -5   5   7       51.18       11.88     14.25 o 
  -2   5   7      133.67      100.31     14.30 o 
  -1   5   7       11.07       -0.17      9.09 o 
   0   5   7      315.12      280.32     29.78 o 
   1   5   7        2.88       -9.95      9.95 o 
   3   5   7       22.92       32.97     10.82 o 
 -15   0   8      530.08      528.19     29.61 o 
 -14   0   8     1433.78     1518.41     86.41 o 
 -13   0   8     2449.50     2599.16     80.01 o 
 -12   0   8      103.26       98.16     10.90 o 
 -11   0   8      358.95      386.03     14.70 o 
 -10   0   8       54.06       53.58     16.51 o 
  -9   0   8    18258.25    18638.06    385.71 o 
  -8   0   8       43.25       61.12      7.45 o 
  -7   0   8     9361.72     9476.53    179.66 o 
  -6   0   8     2906.33     3144.84     62.55 o 
  -5   0   8     1756.06     1949.81     38.65 o 
  -3   0   8     8692.82     7804.60    111.60 o 
  -2   0   8    18815.19    16268.05    328.02 o 
  -1   0   8    11289.83    10497.88    138.21 o 
   0   0   8     2478.84     2464.49     50.16 o 
   1   0   8        1.21        6.63      2.06 o 
   2   0   8    23731.26    23777.95    439.56 o 
   3   0   8    14821.99    15465.64    287.32 o 
   4   0   8     2420.49     2320.22     49.43 o 
   5   0   8      810.92      882.36     23.44 o 
   6   0   8       14.62       18.99     11.64 o 
   7   0   8     7381.78     7648.01    256.42 o 
   8   0   8     4185.80     4322.82    149.02 o 
   9   0   8     4084.38     4005.29    102.17 o 
  10   0   8      476.16      462.81     19.47 o 
  11   0   8      771.30      736.26     28.43 o 
  12   0   8      338.11      310.84     16.44 o 
  13   0   8      188.16      152.45     18.09 o 
 -15   1   8      222.06      210.28     33.73 o 
 -14   1   8       11.42       11.30      7.60 o 
 -13   1   8        1.62       13.52      7.48 o 
 -12   1   8      463.45      489.63     23.13 o 
 -11   1   8     2935.56     3014.15     45.42 o 
 -10   1   8      223.07      242.90     14.54 o 
  -9   1   8      482.09      470.41     10.32 o 
  -8   1   8     2195.53     2261.66     41.18 o 
  -7   1   8     9763.59    10192.50    259.10 o 
  -6   1   8     6032.50     6344.26     85.89 o 
  -5   1   8     3720.83     3626.38    104.13 o 
  -4   1   8    14023.73    13797.72    199.34 o 
  -3   1   8     2794.78     2554.00     51.87 o 
  -2   1   8     1010.97      971.82     17.71 o 
  -1   1   8      525.94      526.42      8.54 o 
   0   1   8     5962.44     5953.14    147.08 o 
   1   1   8     1434.99     1383.80     32.41 o 
   2   1   8      310.81      291.96      6.01 o 
   3   1   8      705.76      716.82     11.46 o 
   4   1   8     5367.50     5532.00    110.01 o 
   5   1   8     9279.45     9625.50    127.91 o 
   6   1   8        3.36        2.74      5.13 o 
   7   1   8     1558.09     1473.21     23.38 o 
   8   1   8     1726.37     1733.03     37.25 o 
   9   1   8      381.92      356.36     12.50 o 
  10   1   8      356.54      353.78     15.68 o 
  11   1   8      145.25      133.83      9.76 o 
  12   1   8      480.89      432.43     35.08 o 
 -14   2   8        4.23       21.33      7.40 o 
 -13   2   8      305.81      266.95     11.32 o 
 -12   2   8     1579.83     1547.57     54.78 o 
 -11   2   8      124.26      140.80      6.89 o 
 -10   2   8     1538.14     1539.50     43.06 o 
  -9   2   8        9.24        7.66      5.37 o 
  -8   2   8       79.68       97.75      5.23 o 
  -7   2   8      754.62      786.54     22.90 o 
  -6   2   8     5207.17     5268.89    170.30 o 
  -5   2   8     5618.15     5505.53    154.65 o 
  -4   2   8        1.10        4.97      1.85 o 
  -3   2   8      123.87      109.24      3.37 o 
  -2   2   8     1413.98     1445.67     34.40 o 
  -1   2   8    12806.65    11898.70    247.20 o 
   0   2   8     3586.70     3664.84     83.81 o 
   1   2   8    10146.08    10300.18    230.97 o 
   2   2   8     1854.84     1894.06     47.27 o 
   3   2   8     1422.63     1414.74     28.88 o 
   4   2   8     1692.36     1635.44     31.16 o 
   5   2   8      642.90      677.13     11.89 o 
   6   2   8     2453.61     2471.79     40.41 o 
   7   2   8      307.88      297.91      8.68 o 
   8   2   8       11.13       12.96      4.80 o 
   9   2   8      105.23      109.60      7.67 o 
  10   2   8      784.05      770.58     95.98 o 
  11   2   8      535.44      562.80     30.92 o 
  12   2   8       20.25       23.56     11.04 o 
 -13   3   8      113.58      104.74     18.34 o 
 -12   3   8       79.58       53.03      9.53 o 
 -11   3   8      127.22      137.65     13.82 o 
 -10   3   8      458.41      436.68     12.65 o 
  -9   3   8        5.81       -4.68      5.52 o 
  -8   3   8     2984.34     2874.89     51.61 o 
  -7   3   8      109.53      117.71      6.28 o 
  -6   3   8       45.58       44.09      4.29 o 
  -5   3   8      836.84      857.13     58.92 o 
  -4   3   8      516.60      488.20     25.73 o 
  -3   3   8     3881.13     4103.77    271.80 o 
  -2   3   8       64.36       70.87      3.72 o 
  -1   3   8      739.06      748.79     27.06 o 
   0   3   8        8.39        9.17      1.78 o 
   1   3   8     1721.81     1609.07     24.91 o 
   2   3   8     3542.50     3427.98     68.13 o 
   3   3   8     2062.29     2096.68     37.63 o 
   4   3   8      254.47      240.23      8.20 o 
   5   3   8       56.83       58.63     10.35 o 
   6   3   8      226.74      241.07     17.90 o 
   7   3   8      254.12      270.91     11.76 o 
   8   3   8     1767.74     1776.72     84.27 o 
   9   3   8      399.53      406.01     31.97 o 
  10   3   8      191.00      211.72     12.65 o 
 -10   4   8       10.06       10.51     13.92 o 
  -9   4   8      114.79       91.18     15.71 o 
  -7   4   8       75.88       59.14     12.74 o 
  -6   4   8      860.50      808.17     87.10 o 
  -5   4   8      225.19      222.16     17.48 o 
  -4   4   8       37.84       45.81     12.04 o 
  -3   4   8       66.84       79.01      6.46 o 
  -2   4   8      317.20      328.24     14.45 o 
  -1   4   8      140.28      155.96     12.35 o 
   0   4   8       14.65        7.37      7.28 o 
   1   4   8        5.70        1.94     10.08 o 
   2   4   8      185.03      202.77     16.41 o 
   3   4   8      585.83      670.75     32.77 o 
   4   4   8      101.83      133.67     22.45 o 
   5   4   8       83.79       73.85     19.90 o 
   6   4   8      387.29      415.88     49.12 o 
   7   4   8       70.37       52.97     13.51 o 
   8   4   8       25.10       -3.77     24.13 o 
  -3   5   8        0.69       17.24     14.00 o 
  -2   5   8      317.11      315.22     24.79 o 
  -1   5   8        0.62       -2.20     14.72 o 
   0   5   8      417.33      423.94     48.97 o 
   1   5   8       25.20       26.73     14.58 o 
 -15   1   9      101.67       93.97      9.60 o 
 -14   1   9      747.26      740.70     18.86 o 
 -13   1   9      526.67      509.60     13.05 o 
 -12   1   9      959.40      965.73     18.06 o 
 -11   1   9      614.53      668.84     13.51 o 
 -10   1   9        1.22        4.82      5.38 o 
  -9   1   9     1431.17     1436.87     22.01 o 
  -8   1   9      954.81      941.45     22.98 o 
  -7   1   9      880.98      923.45     14.17 o 
  -6   1   9     4281.87     4579.17     74.59 o 
  -5   1   9     1021.03     1071.40     29.54 o 
  -4   1   9       41.52       32.81      1.71 o 
  -3   1   9     4490.63     4214.37    128.68 o 
  -2   1   9        4.20        7.75      1.36 o 
  -1   1   9     6891.94     6339.10     58.88 o 
   0   1   9       19.88       13.40      3.72 o 
   1   1   9     5950.38     6529.64    189.97 o 
   2   1   9     2304.84     2374.87     50.16 o 
   3   1   9      709.26      793.95     14.50 o 
   4   1   9     3571.48     3743.95     58.28 o 
   5   1   9      144.79      161.35      5.06 o 
   6   1   9       76.14       81.51      6.45 o 
   7   1   9     1503.14     1499.44     34.92 o 
   8   1   9      578.80      569.39     17.46 o 
   9   1   9     1133.63     1117.06     47.93 o 
  10   1   9      343.01      334.95     17.95 o 
  11   1   9       11.89       21.49     10.02 o 
  12   1   9      125.47      121.95     13.70 o 
 -14   2   9       11.60        7.43      7.06 o 
 -13   2   9       84.47       54.58      8.03 o 
 -12   2   9      475.51      477.55     20.86 o 
 -11   2   9      191.38      183.39     10.51 o 
 -10   2   9      962.60      987.59     27.56 o 
  -9   2   9      762.10      795.46     25.60 o 
  -8   2   9      112.46      109.78      5.23 o 
  -7   2   9        2.41       -0.07      3.37 o 
  -6   2   9      111.19      126.34      7.37 o 
  -5   2   9     1829.60     1813.88     84.82 o 
  -4   2   9       42.70       38.38      2.93 o 
  -3   2   9      525.69      489.07     10.34 o 
  -2   2   9     2909.76     2849.70     83.15 o 
  -1   2   9      173.93      187.75     10.06 o 
   0   2   9     6305.48     6146.44    144.27 o 
   1   2   9     5865.73     5794.72    171.83 o 
   2   2   9     4106.86     4153.19     71.07 o 
   3   2   9       74.65       72.97      4.68 o 
   4   2   9      378.75      370.24     13.05 o 
   5   2   9       81.28       70.61      4.44 o 
   6   2   9      817.07      794.81     14.23 o 
   7   2   9        5.63       -5.84      5.84 o 
   8   2   9      226.12      223.57      8.93 o 
   9   2   9      295.08      302.39     14.62 o 
  10   2   9        9.93       -0.60      6.46 o 
  11   2   9      625.07      645.31     28.28 o 
 -13   3   9       18.66       23.15     14.55 o 
 -12   3   9       64.42       56.95     24.40 o 
 -11   3   9      135.36      122.05     21.04 o 
 -10   3   9       81.23       81.32      8.93 o 
  -9   3   9      199.47      197.69      8.57 o 
  -8   3   9       24.87       24.14      6.21 o 
  -7   3   9      124.76      120.30      5.88 o 
  -6   3   9      855.50      816.57     16.51 o 
  -5   3   9       11.53       17.47      3.79 o 
  -4   3   9     2592.04     2251.82     81.57 o 
  -3   3   9      615.39      593.75     20.42 o 
  -2   3   9        4.28        0.79      3.51 o 
  -1   3   9       56.96       47.42      6.44 o 
   0   3   9      676.74      661.43     11.61 o 
   1   3   9      926.99      855.01     13.06 o 
   2   3   9      172.89      172.85      5.93 o 
   3   3   9       62.77       60.52      6.06 o 
   4   3   9       50.91       58.28     12.00 o 
   5   3   9      492.14      521.06     18.14 o 
   6   3   9      439.19      475.76     31.23 o 
   7   3   9      157.01      188.19     18.91 o 
   8   3   9      424.44      410.44     15.17 o 
   9   3   9       32.59       30.88     14.77 o 
  10   3   9       37.06       39.42     22.06 o 
 -10   4   9       12.87       29.40     14.08 o 
  -9   4   9      121.50       97.36     16.49 o 
  -7   4   9      756.82      794.96     39.72 o 
  -6   4   9      611.69      543.19     29.54 o 
  -5   4   9      194.63      233.76     20.74 o 
  -4   4   9      126.16      113.24     18.94 o 
  -3   4   9       16.39       29.12     15.92 o 
  -2   4   9      957.61     1003.77     28.98 o 
  -1   4   9      256.34      257.82     44.64 o 
   0   4   9       72.84       82.79      8.73 o 
   1   4   9      386.92      402.23     18.57 o 
   2   4   9       26.80       44.31     21.70 o 
   3   4   9      848.93      929.70     39.50 o 
   4   4   9       16.79       27.37     10.80 o 
   5   4   9      466.28      453.93     67.91 o 
   6   4   9       34.59       58.97     20.92 o 
   7   4   9       38.90       30.51      9.63 o 
  -4   5   9      140.32      123.82     27.05 o 
  -3   5   9       66.82       49.75     11.81 o 
  -2   5   9       13.65       15.11     10.62 o 
  -1   5   9        0.46       18.62     12.25 o 
   1   5   9      371.87      347.51     29.26 o 
   2   5   9        9.91        0.67     15.86 o 
 -15   0  10      158.97      104.94     23.85 o 
 -14   0  10       18.22       -9.24     34.10 o 
 -13   0  10     1618.85     1537.38     37.41 o 
 -12   0  10       55.18       74.04     37.03 o 
 -11   0  10      948.67      985.03     33.24 o 
 -10   0  10      753.33      765.18     30.20 o 
  -9   0  10      890.05      911.02     23.21 o 
  -8   0  10     7383.91     7340.46    135.15 o 
  -7   0  10     1391.59     1490.05     31.60 o 
  -5   0  10       24.30       28.66      6.10 o 
  -4   0  10     1805.84     1532.02     30.08 o 
  -3   0  10     1919.83     1674.83     41.07 o 
  -2   0  10     8564.88     7385.34    140.45 o 
  -1   0  10    15926.03    14338.24    265.15 o 
   0   0  10      237.62      226.32     10.38 o 
   3   0  10    18743.97    19423.01    440.29 o 
   4   0  10    10087.02    10170.02    186.96 o 
   5   0  10    11053.76    11744.66    382.55 o 
   6   0  10     4830.57     5007.19    169.69 o 
   7   0  10      163.00      158.41      7.18 o 
   8   0  10      265.28      276.17     14.03 o 
  10   0  10     1360.00     1358.37     57.86 o 
  11   0  10      146.60      117.40     18.07 o 
  12   0  10      123.68      108.65     22.90 o 
 -15   1  10      595.84      553.70     16.83 o 
 -14   1  10      171.66      155.65     10.30 o 
 -13   1  10      382.88      388.57     10.71 o 
 -12   1  10      345.33      340.88     10.18 o 
 -11   1  10     3561.79     3575.65     53.50 o 
 -10   1  10      178.67      177.23      7.54 o 
  -9   1  10      725.78      773.25     13.92 o 
  -8   1  10     3487.47     3665.02     57.72 o 
  -7   1  10      117.33      113.42      4.33 o 
  -6   1  10     1120.87     1194.17     18.76 o 
  -5   1  10      278.86      313.53      6.88 o 
  -4   1  10     7711.73     7314.44    217.97 o 
  -3   1  10     9118.98     8683.65    246.90 o 
  -2   1  10        0.37       19.57      6.58 o 
  -1   1  10     2151.56     2081.25     51.13 o 
   0   1  10    16514.74    16445.85    662.84 o 
   1   1  10     7516.46     7661.35    242.57 o 
   2   1  10      672.95      678.73     16.81 o 
   3   1  10     3924.36     4100.26     77.51 o 
   4   1  10      607.68      596.42     13.52 o 
   5   1  10     1685.78     1787.02     43.49 o 
   6   1  10       19.66       17.70      6.64 o 
   7   1  10      266.78      259.92     10.46 o 
   8   1  10     2403.25     2322.80     50.57 o 
   9   1  10     1623.89     1581.89     62.37 o 
  10   1  10       32.20       21.69     17.60 o 
  11   1  10      122.66      116.81      8.34 o 
  12   1  10      894.31      831.64     21.87 o 
 -14   2  10      841.56      740.40     26.05 o 
 -13   2  10        7.50        5.47      6.34 o 
 -12   2  10       61.17       65.01      9.37 o 
 -11   2  10       13.79       14.94      7.31 o 
 -10   2  10     1200.31     1187.64     35.65 o 
  -9   2  10     2263.87     2295.02     61.61 o 
  -8   2  10      120.60      113.16      5.01 o 
  -7   2  10      735.19      721.10     26.81 o 
  -6   2  10      557.37      520.49     20.15 o 
  -5   2  10     5652.00     5550.54    174.04 o 
  -4   2  10      618.56      602.16     20.53 o 
  -3   2  10     2255.43     1927.05     49.44 o 
  -2   2  10     6381.39     5919.11    116.51 o 
  -1   2  10      527.04      529.49     27.54 o 
   0   2  10    10997.52    11059.62    231.94 o 
   1   2  10      665.14      693.13     17.78 o 
   2   2  10     7848.66     7933.64    118.44 o 
   3   2  10     1522.72     1472.02     20.96 o 
   4   2  10      295.34      314.63      7.95 o 
   5   2  10       23.96       23.64      5.86 o 
   6   2  10     2134.57     2178.64     35.54 o 
   7   2  10     2584.41     2634.95     99.44 o 
   8   2  10      434.20      434.78     10.82 o 
   9   2  10     1036.34     1041.01     52.70 o 
  10   2  10       69.66       55.13      6.12 o 
  11   2  10      132.68      104.27     10.34 o 
 -13   3  10       26.69      -15.68     18.09 o 
 -12   3  10      544.40      469.43     25.06 o 
 -11   3  10      276.88      218.49     12.66 o 
 -10   3  10       94.56       97.33      8.62 o 
  -9   3  10       58.42       56.78      5.34 o 
  -8   3  10      137.87      149.01      6.76 o 
  -7   3  10     6268.74     6017.29    101.08 o 
  -6   3  10       70.97       59.96      4.61 o 
  -5   3  10     1461.91     1328.18     37.56 o 
  -4   3  10      256.46      236.15     10.26 o 
  -3   3  10      719.51      740.25     34.25 o 
  -2   3  10      792.49      809.87     31.49 o 
  -1   3  10     1150.53     1169.56     37.38 o 
   0   3  10     1320.39     1364.79     48.07 o 
   1   3  10      413.22      377.55     11.89 o 
   2   3  10      243.95      247.69      8.89 o 
   3   3  10      578.92      577.19     21.93 o 
   4   3  10     1038.62     1038.49     23.52 o 
   5   3  10     1158.35     1193.38     42.37 o 
   6   3  10      322.50      347.15     18.90 o 
   7   3  10       71.21       50.51      7.91 o 
   8   3  10       35.13       51.93      7.64 o 
   9   3  10      415.03      398.84     17.97 o 
  10   3  10        3.79       20.83     16.43 o 
  -9   4  10      114.59      113.86     20.29 o 
  -8   4  10       50.34       57.90     14.17 o 
  -7   4  10       27.38       21.60     12.31 o 
  -6   4  10       78.86       89.50     17.36 o 
  -5   4  10      137.08      121.81     14.08 o 
  -4   4  10       84.32       80.22     13.48 o 
  -3   4  10        8.01       15.55     17.02 o 
  -2   4  10      685.46      680.49     24.13 o 
  -1   4  10      461.22      494.75     18.16 o 
   0   4  10       34.12       56.68     10.33 o 
   1   4  10      551.93      589.98     46.83 o 
   2   4  10      171.67      178.76     12.74 o 
   3   4  10       78.05       72.41     14.25 o 
   4   4  10        6.75       -5.79     14.14 o 
   5   4  10       73.92       65.84     20.52 o 
   6   4  10       71.53       74.07     31.66 o 
   7   4  10       76.23       85.66     10.40 o 
  -5   5  10        1.57       20.97     14.85 o 
  -4   5  10      314.76      324.47     19.08 o 
  -3   5  10        4.72       -6.89      8.78 o 
  -2   5  10      115.20      103.32     10.05 o 
  -1   5  10        0.04        5.22     10.24 o 
   1   5  10      255.62      253.44     21.18 o 
   2   5  10       45.07       87.10     24.28 o 
 -15   1  11       64.07       43.66      8.41 o 
 -14   1  11      203.42      218.62     10.95 o 
 -13   1  11      963.13     1012.23     20.17 o 
 -12   1  11      184.04      183.75      8.55 o 
 -11   1  11      773.17      812.99     16.36 o 
 -10   1  11        6.22       -4.75      4.88 o 
  -9   1  11      769.58      787.94     20.30 o 
  -8   1  11      834.71      802.91     13.99 o 
  -7   1  11     1129.02     1102.43     16.59 o 
  -6   1  11      137.96      125.37      3.70 o 
  -5   1  11     7604.93     7301.99    194.86 o 
  -4   1  11        5.04        6.36      1.78 o 
  -3   1  11      587.00      522.15     16.69 o 
  -2   1  11     2305.47     2095.43     42.03 o 
  -1   1  11     1474.21     1408.73     33.61 o 
   0   1  11    14171.08    16657.46   1481.45 o 
   1   1  11        0.22       -1.43      2.56 o 
   2   1  11     1695.87     1693.55     64.19 o 
   3   1  11     1220.50     1276.77     22.60 o 
   4   1  11       25.25       13.90      7.25 o 
   5   1  11     1137.41     1089.07     28.68 o 
   6   1  11     1078.49     1051.77     42.60 o 
   7   1  11      271.85      284.87     10.50 o 
   8   1  11     1452.24     1300.74     30.90 o 
   9   1  11       31.53       25.96      8.44 o 
  10   1  11      625.24      564.16     24.75 o 
  11   1  11      311.50      277.72     13.78 o 
  12   1  11      210.24      188.17     10.76 o 
 -14   2  11      987.13      950.96     26.80 o 
 -13   2  11       83.46       77.68      7.95 o 
 -12   2  11      391.89      416.04     10.93 o 
 -11   2  11        9.47       10.85      5.65 o 
 -10   2  11       65.57       68.20      7.06 o 
  -9   2  11       22.10       32.14      4.71 o 
  -8   2  11       28.03       27.98      3.81 o 
  -7   2  11      743.99      705.16     22.89 o 
  -6   2  11        1.86        7.13      4.03 o 
  -5   2  11      536.11      517.48     11.05 o 
  -4   2  11     1571.17     1463.68     52.58 o 
  -3   2  11      563.46      472.47      9.98 o 
  -2   2  11     6120.81     5673.63    115.63 o 
  -1   2  11      185.85      169.97      7.47 o 
   0   2  11     1947.30     2034.12     53.69 o 
   1   2  11     2298.87     2411.10     56.92 o 
   2   2  11      185.49      196.65      5.44 o 
   3   2  11     1108.98     1121.32     19.64 o 
   4   2  11        2.59       -2.63      3.45 o 
   5   2  11      369.15      363.57      9.06 o 
   6   2  11        1.17       -1.49      5.13 o 
   7   2  11     1269.88     1318.02    107.40 o 
   8   2  11      216.98      211.79      9.74 o 
   9   2  11     1272.90     1382.51     41.85 o 
  10   2  11       10.92        3.44      6.09 o 
  11   2  11      221.88      198.89     13.96 o 
 -13   3  11       58.13       57.35     22.09 o 
 -12   3  11       22.82       23.91     19.07 o 
 -11   3  11      163.37      120.06      8.75 o 
 -10   3  11      144.18      139.65     12.43 o 
  -9   3  11      307.69      283.60      9.56 o 
  -8   3  11     1251.98     1246.01     24.09 o 
  -7   3  11       55.76       54.26      6.76 o 
  -6   3  11      446.05      413.39     10.19 o 
  -5   3  11        1.09        2.39      4.47 o 
  -4   3  11       73.82       63.28      4.61 o 
  -3   3  11      539.39      518.74     15.00 o 
  -2   3  11        0.69        0.68      4.99 o 
  -1   3  11       17.42       21.27      3.08 o 
   0   3  11        3.08       -3.27      3.27 o 
   1   3  11     2561.34     2461.91     65.80 o 
   2   3  11        9.74       -1.40      3.86 o 
   3   3  11     1466.07     1504.47     31.29 o 
   4   3  11      253.28      242.12      8.43 o 
   5   3  11        6.87        0.33      6.05 o 
   6   3  11        8.66        3.87      7.37 o 
   7   3  11       25.28        7.18      9.50 o 
   8   3  11      127.31      137.54     11.38 o 
   9   3  11       67.54       57.39     10.90 o 
  -9   4  11        3.63      -10.54     11.43 o 
  -8   4  11       41.84       49.17     18.30 o 
  -7   4  11      665.02      713.28     36.94 o 
  -6   4  11     1381.84     1295.93     60.30 o 
  -5   4  11      277.49      248.15     14.71 o 
  -4   4  11       67.47       68.59     12.49 o 
  -3   4  11      233.82      186.75     16.07 o 
  -2   4  11       16.76       -1.19     16.03 o 
  -1   4  11      492.67      464.36     26.64 o 
   0   4  11        0.21       23.40     12.03 o 
   1   4  11     1304.92     1462.12     41.01 o 
   2   4  11       63.26       69.97     29.98 o 
   3   4  11      114.81       76.13     15.78 o 
   4   4  11      308.24      349.39     21.22 o 
   5   4  11        7.74       19.36     20.52 o 
   6   4  11      661.05      651.37     54.15 o 
   7   4  11        0.43       -5.64     11.14 o 
  -4   5  11       58.92       82.90     27.97 o 
  -3   5  11       76.26       77.93      8.73 o 
  -2   5  11        8.13        5.59      9.62 o 
  -1   5  11      139.64      119.91     10.08 o 
   0   5  11        1.27       -2.16      8.97 o 
   1   5  11       74.89       75.47     13.04 o 
 -15   0  12      295.76      336.20     24.11 o 
 -14   0  12      813.35      786.06     31.24 o 
 -13   0  12      103.76      103.62     11.10 o 
 -12   0  12      169.49      167.51     11.03 o 
 -11   0  12        6.80       13.31      7.09 o 
 -10   0  12    13971.19    14331.94    268.42 o 
  -9   0  12       52.77       38.09      7.08 o 
  -8   0  12     4041.01     3975.88     74.48 o 
  -7   0  12       78.91      125.97      6.66 o 
  -6   0  12     1455.47     1239.83     31.18 o 
  -4   0  12        7.01       13.42      6.44 o 
  -3   0  12     6957.91     6060.13    136.01 o 
  -2   0  12     5328.73     4617.11    104.81 o 
  -1   0  12    12194.77    11323.94    208.85 o 
   3   0  12     3062.24     3221.45     76.48 o 
   6   0  12     6301.39     6765.11    222.52 o 
   7   0  12      843.46      825.68     23.43 o 
   8   0  12     1064.47     1027.52     30.64 o 
   9   0  12      270.82      257.63     24.18 o 
  10   0  12     1267.53     1232.85     58.23 o 
  11   0  12      713.20      755.65     47.68 o 
  12   0  12      194.16      185.56     18.95 o 
 -15   1  12      155.65      164.94     13.05 o 
 -14   1  12       41.98       39.25      7.35 o 
 -13   1  12      333.42      362.68     12.01 o 
 -12   1  12      845.39      921.02     17.30 o 
 -11   1  12       20.47       20.31      5.12 o 
 -10   1  12      128.81      151.56      6.15 o 
  -9   1  12       42.80       46.94      4.49 o 
  -8   1  12     6092.89     6133.50     81.70 o 
  -7   1  12     4821.09     4598.13     70.92 o 
  -6   1  12      220.34      190.91      5.90 o 
  -5   1  12     6982.60     6887.06    137.25 o 
  -4   1  12      140.56      115.21      6.67 o 
  -3   1  12     5713.87     5539.82    116.19 o 
  -2   1  12      365.37      342.89      6.31 o 
  -1   1  12    14539.63    14447.80    376.69 o 
   0   1  12      329.18      262.09     14.68 o 
   1   1  12     2899.58     3441.16    160.93 o 
   2   1  12     1336.39     1523.43     60.54 o 
   3   1  12     3440.08     3636.71    142.05 o 
   4   1  12    11426.14    12989.63    436.06 o 
   5   1  12      322.65      305.37      7.92 o 
   6   1  12      565.52      524.46     18.00 o 
   7   1  12      955.89     1029.27     23.19 o 
   8   1  12     1010.88     1004.92     49.01 o 
   9   1  12      279.55      302.40     16.59 o 
  10   1  12      192.30      169.48      9.91 o 
  11   1  12      154.94      167.17     15.53 o 
 -14   2  12      420.08      389.73     12.08 o 
 -13   2  12     1365.25     1303.22     42.62 o 
 -12   2  12      152.86      141.38      7.31 o 
 -11   2  12      557.43      586.65     12.70 o 
 -10   2  12     1396.66     1359.26     46.62 o 
  -9   2  12      457.55      448.64     16.02 o 
  -8   2  12     1045.18     1000.89     17.42 o 
  -7   2  12     3483.65     3387.54     82.34 o 
  -6   2  12     2972.77     2916.44     81.31 o 
  -5   2  12       25.81       29.50      2.37 o 
  -4   2  12      402.48      375.75      7.71 o 
  -3   2  12      660.94      633.98     19.21 o 
  -2   2  12     5412.57     4808.62     70.71 o 
  -1   2  12     1425.19     1324.87     29.27 o 
   0   2  12     1754.76     1695.56     36.31 o 
   1   2  12      302.26      298.65      8.23 o 
   2   2  12     1299.87     1262.88     18.38 o 
   3   2  12     3678.77     3692.46     52.56 o 
   4   2  12      658.49      668.82     18.41 o 
   5   2  12      266.80      296.71     20.58 o 
   6   2  12     1270.84     1233.94     76.23 o 
   7   2  12       49.36       43.33      7.72 o 
   8   2  12      525.29      535.71     20.67 o 
   9   2  12     1040.43     1030.42     21.47 o 
  10   2  12      777.70      771.37     33.09 o 
  11   2  12       10.67        9.48      8.44 o 
 -13   3  12        1.44       -3.25     12.93 o 
 -12   3  12       49.09       47.18     10.99 o 
 -11   3  12     1178.26     1121.99     43.78 o 
 -10   3  12       19.16       11.19      9.77 o 
  -9   3  12      799.23      754.83     24.04 o 
  -8   3  12        4.02        7.05      5.36 o 
  -7   3  12      265.85      236.64      7.87 o 
  -6   3  12     2628.71     2467.27     54.78 o 
  -5   3  12     1395.20     1333.20     44.91 o 
  -4   3  12     3705.73     3530.49     92.90 o 
  -3   3  12       13.25       15.00      6.50 o 
  -2   3  12       15.70        5.09      3.83 o 
  -1   3  12        0.97       -0.74      3.31 o 
   0   3  12     2492.91     2562.27     51.56 o 
   1   3  12     4302.32     4212.09     82.49 o 
   2   3  12     5605.80     5377.90     81.70 o 
   3   3  12      200.65      170.23      6.34 o 
   4   3  12       54.41       50.91      5.86 o 
   5   3  12      807.67      786.75     41.90 o 
   6   3  12       44.34       42.53      6.97 o 
   7   3  12     1451.41     1417.59     81.70 o 
   8   3  12      165.16      145.91      9.51 o 
   9   3  12       42.76       37.62     23.98 o 
 -10   4  12      144.96      121.89     17.74 o 
  -8   4  12      282.33      238.70     21.25 o 
  -7   4  12      468.32      427.35     42.66 o 
  -6   4  12      554.13      623.39     34.68 o 
  -5   4  12       10.14       10.98     16.37 o 
  -4   4  12        0.28       -8.14      9.73 o 
  -3   4  12      318.06      295.79     15.76 o 
  -2   4  12      101.39      106.92     10.03 o 
  -1   4  12       87.54       93.65     11.36 o 
   1   4  12       44.76       57.29     24.56 o 
   2   4  12      169.69      169.98     17.72 o 
   3   4  12      450.02      461.70     74.14 o 
   4   4  12       94.99       79.90     17.31 o 
   5   4  12      147.95      152.98     15.20 o 
   6   4  12      209.97      207.44     14.39 o 
  -4   5  12       16.80        7.96     11.82 o 
  -3   5  12      356.41      348.67     21.06 o 
  -2   5  12        7.87       -5.75      7.98 o 
  -1   5  12      343.41      365.89     21.67 o 
   0   5  12       33.11       21.91     11.59 o 
 -15   1  13      435.80      392.47     19.76 o 
 -14   1  13      369.15      372.92     15.53 o 
 -13   1  13      905.12      939.74     27.05 o 
 -12   1  13      746.92      759.41     15.35 o 
 -11   1  13       18.67       34.76      8.28 o 
 -10   1  13     1198.54     1315.95     20.99 o 
  -9   1  13     2297.26     2410.20     34.67 o 
  -8   1  13      229.17      240.48      6.70 o 
  -7   1  13     1737.14     1730.25     24.87 o 
  -6   1  13     3021.43     2998.81     37.21 o 
  -5   1  13     2930.63     2846.13     83.41 o 
  -4   1  13    11719.67    10581.06    246.43 o 
  -3   1  13        7.98       10.93      1.26 o 
  -2   1  13     1461.49     1166.11     15.74 o 
  -1   1  13       78.26       48.63      2.72 o 
   0   1  13     3131.92     3347.50     75.63 o 
   1   1  13     2641.14     2897.39    103.79 o 
   2   1  13       18.05       15.78      7.47 o 
   3   1  13     2366.12     2517.68    184.06 o 
   4   1  13      527.44      594.99     29.11 o 
   5   1  13      197.06      192.83     11.10 o 
   6   1  13      426.54      414.11     13.51 o 
   7   1  13      519.40      599.16     35.20 o 
   8   1  13     1496.21     1592.59     65.24 o 
   9   1  13      718.85      694.21     54.21 o 
  10   1  13        0.70        3.41      8.36 o 
  11   1  13       40.30       24.58     11.41 o 
 -14   2  13       40.27       23.32      9.50 o 
 -13   2  13      468.73      457.93     20.34 o 
 -12   2  13       15.11       12.04      6.70 o 
 -11   2  13      625.39      624.26     13.32 o 
 -10   2  13       80.72       89.36      6.96 o 
  -9   2  13      485.89      475.36     21.15 o 
  -8   2  13       14.04       10.00      3.71 o 
  -7   2  13      800.43      788.47     23.39 o 
  -6   2  13     1491.11     1338.52     38.40 o 
  -5   2  13     2178.03     2045.46     59.78 o 
  -4   2  13      233.69      214.17      7.88 o 
  -3   2  13      702.60      618.92     18.04 o 
  -2   2  13     1846.32     1822.37     26.90 o 
  -1   2  13     2364.30     2220.37     58.49 o 
   0   2  13      130.44      132.59      6.31 o 
   1   2  13      514.32      465.61     15.28 o 
   2   2  13        1.54        3.23      3.41 o 
   3   2  13      692.07      684.79     12.54 o 
   4   2  13      560.12      554.99     17.96 o 
   5   2  13      832.04      820.42     42.23 o 
   6   2  13       17.13       10.79      6.95 o 
   7   2  13      200.91      186.93     15.30 o 
   8   2  13      275.98      253.77     17.46 o 
   9   2  13       77.75       65.48      7.87 o 
  10   2  13      667.36      637.45     24.73 o 
 -13   3  13       97.23      101.70     14.53 o 
 -12   3  13      206.74      205.64     15.75 o 
 -11   3  13       14.09       -1.83     14.25 o 
 -10   3  13       97.78       95.45     14.06 o 
  -9   3  13        2.61       -1.80      7.78 o 
  -8   3  13        2.86        6.92      5.69 o 
  -7   3  13      651.69      603.01     16.71 o 
  -6   3  13      271.94      264.95      7.56 o 
  -5   3  13     2204.29     2083.34     87.03 o 
  -4   3  13      198.32      182.70      9.81 o 
  -3   3  13      108.06      106.18      9.05 o 
  -2   3  13        5.32        1.88      3.48 o 
  -1   3  13     1084.07     1046.91     29.55 o 
   0   3  13      541.71      533.61     13.18 o 
   1   3  13      366.51      332.44      8.85 o 
   2   3  13       77.22       67.44      5.68 o 
   3   3  13       82.34       61.27      5.19 o 
   4   3  13      217.21      204.98     13.36 o 
   5   3  13      498.34      484.73     27.73 o 
   6   3  13       12.74        8.33      8.08 o 
   7   3  13      207.01      209.82     22.10 o 
   8   3  13       88.23       98.10     12.04 o 
   9   3  13       59.49       40.09     12.73 o 
 -10   4  13      278.23      271.41     27.83 o 
  -8   4  13      392.36      402.50     29.85 o 
  -7   4  13       39.71       36.27     10.71 o 
  -6   4  13        6.38       -0.88      8.73 o 
  -5   4  13      287.48      282.33     27.14 o 
  -4   4  13       14.13       17.34     21.29 o 
  -3   4  13      485.77      486.69     19.84 o 
  -2   4  13       10.63        3.53     11.21 o 
  -1   4  13       40.41       20.06     17.66 o 
   0   4  13      129.82      120.80     20.99 o 
   1   4  13       70.08       93.29      8.57 o 
   2   4  13     2793.07     2831.39    314.74 o 
   3   4  13       25.45       27.34     14.17 o 
   4   4  13       64.15       51.65     15.57 o 
   5   4  13        0.27        2.87     12.59 o 
   6   4  13       80.45       88.51     23.54 o 
  -4   5  13        2.70       18.24     13.76 o 
  -3   5  13      106.33      102.33     10.19 o 
  -2   5  13        9.51       -1.73      8.44 o 
  -1   5  13       85.63       94.28     11.13 o 
   0   5  13       70.66       82.24     30.14 o 
 -15   0  14      384.76      431.13     21.68 o 
 -14   0  14     1773.34     1772.19     45.31 o 
 -13   0  14       48.50       53.39     20.32 o 
 -12   0  14     1199.04     1214.22     29.92 o 
 -11   0  14      215.25      229.88     18.93 o 
 -10   0  14     1460.95     1416.70     31.47 o 
  -9   0  14    10670.57    10644.14    212.16 o 
  -8   0  14      384.60      410.54     14.14 o 
  -7   0  14    10581.56    10176.56    225.02 o 
  -6   0  14      215.05      153.39     12.25 o 
  -5   0  14     2481.94     2510.30     57.83 o 
  -4   0  14       69.74       69.19      9.43 o 
  -3   0  14     6592.58     5663.35    101.04 o 
  -2   0  14     2954.42     2589.09     48.07 o 
  -1   0  14     2024.98     1939.51     38.97 o 
   4   0  14     6403.83     6744.57    247.87 o 
   6   0  14      347.11      356.18     17.86 o 
   8   0  14      483.96      490.22     25.83 o 
   9   0  14     1879.90     2101.18     93.05 o 
  10   0  14      166.09      168.25     19.31 o 
  11   0  14        3.14      -11.85     14.10 o 
 -15   1  14       86.04       87.15     10.14 o 
 -14   1  14       70.86       71.87     10.08 o 
 -13   1  14      446.43      449.57     16.53 o 
 -12   1  14     1880.29     1989.04     32.41 o 
 -11   1  14      287.84      293.29     12.12 o 
 -10   1  14      358.51      399.42      8.94 o 
  -9   1  14     4420.30     4424.62     60.87 o 
  -8   1  14      230.17      218.83      6.04 o 
  -7   1  14      213.88      225.23      7.64 o 
  -6   1  14       52.07       48.98      4.30 o 
  -5   1  14     3584.34     3473.13    113.81 o 
  -4   1  14     8391.91     8264.34    254.43 o 
  -3   1  14      381.90      356.46      5.38 o 
  -2   1  14      488.33      520.15      7.86 o 
  -1   1  14     7527.79     6990.65    196.75 o 
   0   1  14    11729.36    11776.14    821.72 o 
   1   1  14       40.36       45.18      6.49 o 
   2   1  14     3640.72     4108.38    150.02 o 
   3   1  14     1465.59     1552.37     43.31 o 
   4   1  14     2237.20     2380.52    146.75 o 
   5   1  14      629.22      654.62     29.43 o 
   6   1  14       17.07       23.92      5.06 o 
   7   1  14     1630.74     1622.22    110.94 o 
   8   1  14      490.74      471.40     21.70 o 
   9   1  14      198.41      191.53     10.17 o 
  10   1  14       57.28       56.66      9.16 o 
  11   1  14      818.90      729.71     23.77 o 
 -14   2  14        2.54      -10.32     10.32 o 
 -13   2  14      206.89      189.61      9.14 o 
 -12   2  14      257.33      242.92      8.72 o 
 -11   2  14     1033.52     1017.11     23.68 o 
 -10   2  14     1009.20      988.23     29.41 o 
  -9   2  14       24.54       24.95      4.42 o 
  -8   2  14       57.85       61.32      5.11 o 
  -7   2  14      291.60      298.06      6.87 o 
  -6   2  14     8324.24     7878.05    190.49 o 
  -5   2  14     1448.75     1387.45     24.42 o 
  -4   2  14     4774.43     4321.24    105.12 o 
  -3   2  14      463.90      453.53     12.45 o 
  -2   2  14     1611.17     1576.54     37.36 o 
  -1   2  14     2106.02     1968.48     49.33 o 
   0   2  14      278.54      301.88      6.76 o 
   1   2  14     4991.66     5068.39     69.79 o 
   2   2  14      165.43      173.02      9.14 o 
   3   2  14        3.57       -1.49      6.68 o 
   4   2  14        2.02        8.49      4.06 o 
   5   2  14     1372.94     1406.68     34.19 o 
   6   2  14     1742.16     1832.60     82.57 o 
   7   2  14       49.95       44.40      8.30 o 
   8   2  14      425.07      425.03     11.81 o 
   9   2  14       10.90       17.54      6.93 o 
  10   2  14      362.29      309.20     13.30 o 
 -13   3  14      452.39      436.32     22.54 o 
 -12   3  14      137.09      127.84     14.59 o 
 -11   3  14       21.21       16.82      7.59 o 
 -10   3  14       42.70       42.36      8.64 o 
  -9   3  14      181.29      166.73      8.04 o 
  -8   3  14     1376.32     1341.81     26.32 o 
  -7   3  14      100.23      101.96      7.29 o 
  -6   3  14     1884.02     1792.85     42.12 o 
  -5   3  14       16.80       15.70      3.83 o 
  -4   3  14      742.61      702.25     31.48 o 
  -3   3  14      915.54      941.82     28.66 o 
  -2   3  14      667.67      672.34     13.38 o 
  -1   3  14     1668.60     1687.83     30.98 o 
   0   3  14        1.62       -4.24      4.24 o 
   1   3  14     1740.51     1718.01     36.24 o 
   2   3  14      617.23      590.49     31.16 o 
   3   3  14     2331.58     2407.55     92.72 o 
   4   3  14      528.56      496.24     14.74 o 
   5   3  14      146.30      131.80      8.46 o 
   6   3  14        0.53       -1.14      6.70 o 
   7   3  14      256.79      208.52     14.53 o 
   8   3  14      577.08      588.27     44.94 o 
 -10   4  14      131.02      102.77     17.00 o 
  -9   4  14       42.83       18.70     13.18 o 
  -8   4  14       12.36       15.75     11.88 o 
  -7   4  14       72.74       58.81     11.61 o 
  -6   4  14        5.74       13.20      8.55 o 
  -5   4  14      185.15      210.85     33.79 o 
  -4   4  14       22.90       32.56     10.10 o 
  -3   4  14      331.88      332.39     21.39 o 
  -2   4  14      531.79      590.53    105.70 o 
   0   4  14      109.88      117.66     20.35 o 
   1   4  14      388.33      407.91     18.38 o 
   2   4  14      109.11      131.20     13.48 o 
   3   4  14       46.79       36.59      8.45 o 
   4   4  14        8.17       18.84      9.85 o 
   5   4  14       57.80       54.65     16.96 o 
   6   4  14       25.89        1.43     17.11 o 
  -3   5  14       79.49       78.18     18.96 o 
  -2   5  14        2.99       -2.11     11.50 o 
 -15   1  15       86.03       84.15     12.89 o 
 -14   1  15      674.55      646.61     19.10 o 
 -13   1  15      276.45      249.49     11.14 o 
 -12   1  15      435.27      445.82     10.79 o 
 -11   1  15       43.01       53.11      4.87 o 
 -10   1  15        8.94        2.57      7.31 o 
  -9   1  15       86.29       92.51      5.00 o 
  -8   1  15     1549.06     1478.10     21.81 o 
  -7   1  15        3.00        2.17      6.59 o 
  -6   1  15     4987.94     4662.64     84.94 o 
  -5   1  15      550.87      558.93     16.00 o 
  -4   1  15     1507.89     1421.29     35.07 o 
  -3   1  15      324.62      227.58      5.25 o 
  -2   1  15     1088.44     1028.55     14.19 o 
  -1   1  15     5963.85     5763.97     91.30 o 
   0   1  15        2.89       -2.47      4.36 o 
   1   1  15      905.51     1037.62     40.15 o 
   2   1  15     2198.13     2499.60     92.39 o 
   3   1  15      232.90      270.04     14.92 o 
   4   1  15     2753.87     3079.75    110.98 o 
   6   1  15      139.82      160.11     29.13 o 
   7   1  15      953.00      998.96     37.63 o 
   8   1  15      177.23      164.37     17.51 o 
   9   1  15      869.40      912.18     41.87 o 
  10   1  15       98.10       93.57      8.72 o 
  11   1  15      102.24      115.09     11.07 o 
 -14   2  15       72.56       71.99     14.58 o 
 -13   2  15      372.75      340.34     13.85 o 
 -12   2  15        3.39       -1.43      5.54 o 
 -11   2  15       22.90       26.96      4.86 o 
 -10   2  15      283.04      277.94      7.70 o 
  -9   2  15       66.61       65.43      6.04 o 
  -8   2  15      512.39      496.50      9.82 o 
  -7   2  15     1755.85     1746.68     34.76 o 
  -6   2  15      532.04      506.10     15.77 o 
  -5   2  15     4389.38     4080.78     81.27 o 
  -4   2  15     2603.28     2354.13     58.07 o 
  -3   2  15     2697.07     2440.86     46.94 o 
  -2   2  15      155.28      126.36      7.67 o 
  -1   2  15       24.74       17.32     11.35 o 
   0   2  15        3.28        7.09      3.04 o 
   1   2  15     1210.62     1211.33     20.56 o 
   2   2  15      100.77       89.79      5.14 o 
   3   2  15      122.77      141.28      8.99 o 
   4   2  15       91.05       96.47      5.07 o 
   5   2  15        1.05        2.10      4.61 o 
   6   2  15      937.02     1068.46     63.06 o 
   7   2  15       62.30       63.22      7.04 o 
   8   2  15      665.75      642.36     28.25 o 
   9   2  15       66.46       65.92      7.68 o 
  10   2  15      103.38       86.37      9.22 o 
 -13   3  15        3.60        7.71     19.40 o 
 -12   3  15       90.07       83.71     12.87 o 
 -11   3  15      187.18      183.33     12.03 o 
 -10   3  15       36.55       39.59     14.90 o 
  -9   3  15      501.82      512.08     13.76 o 
  -8   3  15      375.37      343.65     10.28 o 
  -7   3  15       54.51       56.20      5.57 o 
  -6   3  15       15.84       24.12      5.40 o 
  -5   3  15      354.13      329.03     15.03 o 
  -4   3  15      109.02      101.77      5.93 o 
  -3   3  15        0.05        7.83      7.51 o 
  -2   3  15       23.97       25.74      4.37 o 
  -1   3  15        2.85        2.37      4.84 o 
   0   3  15     1971.33     1918.15     40.68 o 
   1   3  15       79.35       81.66     11.25 o 
   2   3  15      523.04      514.90     13.80 o 
   3   3  15      730.87      686.75     17.84 o 
   4   3  15       13.46       28.14      6.43 o 
   5   3  15        1.98       -3.47      7.20 o 
   6   3  15       14.64        4.34      6.62 o 
   7   3  15      124.02      130.41      8.95 o 
   8   3  15        7.66        9.38     12.22 o 
 -10   4  15       69.27       53.49     19.91 o 
  -9   4  15       13.96       -6.54     11.79 o 
  -8   4  15       84.41       69.87     10.52 o 
  -7   4  15     1270.06     1224.83     67.25 o 
  -6   4  15      163.47      147.76     27.10 o 
  -5   4  15       83.59      108.40     13.30 o 
  -4   4  15       18.11       12.23     10.93 o 
  -3   4  15       50.79       43.89     10.31 o 
  -2   4  15      874.73      962.60     86.11 o 
  -1   4  15        1.54        0.00     11.67 o 
   0   4  15      295.68      265.34     19.36 o 
   1   4  15      121.45      100.15     17.52 o 
   2   4  15        5.55       16.32     11.56 o 
   3   4  15      348.78      412.36     18.63 o 
   4   4  15       49.92       16.96     16.31 o 
   5   4  15      199.08      180.03     13.42 o 
 -15   0  16      223.52      206.98     13.74 o 
 -14   0  16       22.12        6.95      8.62 o 
 -13   0  16     3125.83     3192.98    177.79 o 
 -12   0  16      231.09      265.29     14.63 o 
 -11   0  16     5615.09     6044.13    142.97 o 
 -10   0  16      127.85      105.88     10.06 o 
  -9   0  16      916.31      911.85     27.92 o 
  -8   0  16      220.75      202.88     10.36 o 
  -7   0  16     2008.99     1927.43     65.11 o 
  -6   0  16     6339.02     5901.48    142.90 o 
  -5   0  16       10.96        7.88      5.24 o 
  -4   0  16     2303.28     2068.74     39.15 o 
  -3   0  16      888.30      864.25     15.78 o 
  -2   0  16     9201.90     8176.95    151.79 o 
  -1   0  16     8374.42     8024.88    147.81 o 
   5   0  16     7675.63     8201.35    195.72 o 
   6   0  16       12.04       14.46      6.77 o 
   7   0  16        5.82       12.99      8.38 o 
   8   0  16      149.75      161.63     21.71 o 
   9   0  16      846.84      806.11     50.54 o 
  10   0  16     1364.71     1340.83     56.28 o 
  11   0  16      202.57      157.25     14.47 o 
 -15   1  16       55.86       27.51     13.79 o 
 -14   1  16      503.21      470.65     15.90 o 
 -13   1  16      412.46      435.88     12.98 o 
 -12   1  16      300.47      273.67      9.59 o 
 -11   1  16      143.67      153.25      7.92 o 
 -10   1  16      204.84      201.03      6.66 o 
  -9   1  16     3510.04     3511.40     52.27 o 
  -8   1  16     4180.49     4108.26     61.99 o 
  -7   1  16       56.35       55.82      5.15 o 
  -6   1  16     2349.81     2220.54     51.69 o 
  -5   1  16     4189.22     4000.77    143.79 o 
  -4   1  16     6326.17     5972.82    104.00 o 
  -3   1  16        8.84        5.83      1.97 o 
  -2   1  16     2999.48     2771.17     36.10 o 
  -1   1  16      167.19      142.00      4.61 o 
   0   1  16     2009.09     2049.97     77.30 o 
   1   1  16     2219.62     2419.90     86.72 o 
   2   1  16      148.77      141.76     11.63 o 
   3   1  16     5336.85     5768.64    208.14 o 
   4   1  16     2211.50     2272.78     80.80 o 
   5   1  16      293.02      324.29     18.43 o 
   6   1  16      116.94      107.19      7.15 o 
   7   1  16     2099.41     2106.20     52.79 o 
   8   1  16      452.37      435.79     13.02 o 
   9   1  16      272.44      276.48     32.34 o 
  10   1  16       84.80       85.42     10.04 o 
 -14   2  16      933.94      837.73     39.06 o 
 -13   2  16      144.08      122.97      9.45 o 
 -12   2  16       57.40       48.83      6.08 o 
 -11   2  16      389.07      358.65     10.80 o 
 -10   2  16      536.04      543.01     20.04 o 
  -9   2  16      683.04      661.39     15.89 o 
  -8   2  16     1218.75     1143.73     26.22 o 
  -7   2  16      724.91      666.82     12.35 o 
  -6   2  16       99.54       93.92      4.82 o 
  -5   2  16     2874.25     2722.35     59.93 o 
  -4   2  16      100.23       99.61      4.12 o 
  -3   2  16     5891.06     5611.84     95.44 o 
  -2   2  16      835.66      780.20     15.81 o 
  -1   2  16       17.20       16.77      8.75 o 
   0   2  16       87.20       83.47      5.91 o 
   1   2  16     2572.48     2600.07     46.27 o 
   2   2  16     4452.53     4571.14     78.47 o 
   3   2  16     1433.43     1445.52     28.53 o 
   4   2  16      833.28      817.59     32.29 o 
   5   2  16      359.98      353.27     13.83 o 
   6   2  16      649.29      701.71     20.77 o 
   7   2  16      201.42      222.04     12.52 o 
   8   2  16      878.37      896.18     37.46 o 
   9   2  16      574.05      555.89     15.89 o 
 -13   3  16       14.04       34.05     14.14 o 
 -12   3  16     1285.77     1314.64     71.01 o 
 -11   3  16       67.64       62.85     14.16 o 
 -10   3  16      489.13      477.13     27.85 o 
  -9   3  16      483.45      467.41     15.79 o 
  -8   3  16      114.03      114.96      8.59 o 
  -7   3  16     2455.67     2374.26     50.20 o 
  -6   3  16     1109.08     1056.36     19.18 o 
  -5   3  16     1363.35     1291.18     64.62 o 
  -4   3  16        2.50       -4.31      4.31 o 
  -3   3  16       30.75       34.85      5.52 o 
  -2   3  16        0.20        7.04      4.29 o 
  -1   3  16     1425.00     1441.26     27.63 o 
   0   3  16     1714.45     1694.41     31.39 o 
   1   3  16     1436.18     1407.46     39.90 o 
   2   3  16      185.09      187.61      7.95 o 
   3   3  16      100.24       90.37     11.51 o 
   4   3  16      957.40      939.80     28.32 o 
   5   3  16       99.38      105.14      9.43 o 
   6   3  16      497.40      456.34     23.37 o 
   7   3  16      160.40      148.03     12.07 o 
   8   3  16        5.24        1.95     11.87 o 
 -10   4  16       46.22       51.61     13.35 o 
  -9   4  16       52.95       72.51     12.28 o 
  -8   4  16        2.90       18.82     10.86 o 
  -7   4  16      382.61      397.04     28.76 o 
  -6   4  16       70.08       82.82     18.86 o 
  -5   4  16        3.69        4.21      9.01 o 
  -4   4  16      155.06      158.26     10.90 o 
  -3   4  16      119.68      121.97     12.63 o 
  -2   4  16       83.35       81.52     20.30 o 
  -1   4  16        9.65       -4.48     20.52 o 
   0   4  16       13.84       24.17     17.98 o 
   1   4  16       32.32       26.67     17.76 o 
   2   4  16      756.04      781.97     33.48 o 
   3   4  16       11.08       13.22      9.26 o 
   4   4  16       78.29       87.78     14.16 o 
   5   4  16      264.16      258.29     22.10 o 
 -15   1  17      147.45      141.24     14.36 o 
 -14   1  17       96.09       91.46      9.15 o 
 -13   1  17      494.97      505.50     13.91 o 
 -12   1  17      139.56      140.71      9.87 o 
 -11   1  17      113.73      130.63      6.94 o 
 -10   1  17     1141.63     1194.32     19.37 o 
  -9   1  17       21.24       28.73      6.87 o 
  -8   1  17      571.60      588.96     15.25 o 
  -7   1  17     1633.23     1452.25     23.39 o 
  -6   1  17      981.99      998.30     24.95 o 
  -5   1  17     7972.67     7840.56    297.16 o 
  -4   1  17        5.36       -1.88      1.88 o 
  -3   1  17     1726.18     1568.74     19.72 o 
  -2   1  17        6.32       -1.15      3.31 o 
  -1   1  17      322.73      359.63     11.29 o 
   0   1  17     1930.10     1913.25     78.67 o 
   1   1  17      677.69      730.23     31.39 o 
   3   1  17     1991.02     2243.14     82.27 o 
   4   1  17      771.26      774.91     24.50 o 
   5   1  17       41.50       45.00      9.06 o 
   6   1  17      218.96      231.21     11.61 o 
   7   1  17      287.34      275.46      9.46 o 
   8   1  17      219.90      228.29      9.20 o 
   9   1  17        0.38       -7.81      7.81 o 
  10   1  17        5.97       -0.40      7.97 o 
 -14   2  17      210.15      175.54     11.56 o 
 -13   2  17       35.74       25.34     10.12 o 
 -12   2  17      259.96      251.15     10.56 o 
 -11   2  17       19.18       24.85      5.81 o 
 -10   2  17      167.07      149.59      6.91 o 
  -9   2  17      298.84      284.00      8.23 o 
  -8   2  17     1679.56     1586.31     34.00 o 
  -7   2  17     3625.64     3323.52     79.09 o 
  -6   2  17     2162.93     2041.45     35.55 o 
  -5   2  17       29.43       32.45      4.15 o 
  -4   2  17     2051.77     1953.24     34.57 o 
  -3   2  17      913.16      860.24     17.74 o 
  -2   2  17      360.40      327.41     17.35 o 
  -1   2  17       60.54       56.86     10.98 o 
   0   2  17       14.54       14.74     10.39 o 
   1   2  17        8.02      -12.30     12.30 o 
   2   2  17     2492.91     2522.13     43.38 o 
   3   2  17        0.73       -5.29      5.29 o 
   4   2  17     1363.67     1476.92     57.05 o 
   5   2  17       58.06       62.07      6.25 o 
   6   2  17      128.33      108.49      6.00 o 
   7   2  17      257.30      268.80     12.67 o 
   8   2  17        3.60       -6.50      7.10 o 
   9   2  17      415.05      376.06     29.11 o 
 -13   3  17      222.62      213.93     21.66 o 
 -12   3  17        1.37       -8.11     18.62 o 
 -11   3  17      107.15       97.60     11.55 o 
 -10   3  17        0.42        5.31     13.08 o 
  -9   3  17       13.90       18.73      7.91 o 
  -8   3  17      249.65      239.96      8.97 o 
  -7   3  17       52.18       43.65      5.59 o 
  -6   3  17       75.54       71.10      5.43 o 
  -5   3  17      145.17      144.04     11.68 o 
  -4   3  17      498.69      462.61     22.79 o 
  -3   3  17        6.06        9.03      6.86 o 
  -2   3  17      826.78      759.32     19.54 o 
  -1   3  17      265.93      259.72      9.58 o 
   0   3  17        0.80       -4.53      5.43 o 
   1   3  17       46.18       26.41      5.55 o 
   2   3  17        8.08       -0.55      5.72 o 
   3   3  17      284.61      307.94     12.33 o 
   4   3  17      478.11      452.68     12.72 o 
   5   3  17       12.94        5.18      7.69 o 
   6   3  17       52.95       48.68      8.43 o 
   7   3  17      124.90      129.08     12.24 o 
 -10   4  17      206.81      201.65     24.60 o 
  -9   4  17       60.54       32.56     18.05 o 
  -8   4  17        4.76       -3.26     15.96 o 
  -7   4  17        5.43        9.14     16.21 o 
  -6   4  17      512.89      547.95     32.41 o 
  -5   4  17        0.58        5.42     11.84 o 
  -4   4  17      861.89      915.20     75.97 o 
  -3   4  17       19.18        8.42     15.18 o 
  -2   4  17       18.92        8.35     12.22 o 
  -1   4  17      328.58      402.02     28.59 o 
   0   4  17       24.86       18.95     18.05 o 
   1   4  17     1570.23     1628.31    111.31 o 
   2   4  17      208.38      185.67     15.92 o 
   3   4  17       15.31        6.54     11.65 o 
   4   4  17       27.38       15.72     13.02 o 
 -15   0  18     1380.17     1370.86     55.05 o 
 -14   0  18       22.96       38.80     16.46 o 
 -13   0  18      677.62      710.69     25.86 o 
 -12   0  18      340.18      345.72     27.15 o 
 -11   0  18      585.76      623.10     21.69 o 
 -10   0  18     3919.93     4168.28    100.96 o 
  -9   0  18       13.64       20.70      4.38 o 
  -8   0  18     4673.98     4777.10     92.63 o 
  -7   0  18      557.09      534.62     12.58 o 
  -6   0  18     2349.58     2146.60     51.91 o 
  -5   0  18      776.74      682.66     21.26 o 
  -4   0  18    10060.21     9257.14    168.88 o 
  -3   0  18     8446.03     7836.83    132.80 o 
  -2   0  18       11.80       -5.34      5.34 o 
  -1   0  18       34.46       39.58      6.42 o 
   5   0  18     2802.28     2861.75    134.70 o 
   6   0  18      453.30      512.54     17.52 o 
   7   0  18       21.06        7.06     10.10 o 
   8   0  18     2947.65     2977.05    143.81 o 
   9   0  18       18.66        4.28     11.72 o 
  10   0  18        1.18        0.76     12.12 o 
 -15   1  18      142.51      155.04     10.87 o 
 -14   1  18       97.63      120.74      9.70 o 
 -13   1  18     1581.95     1678.90     32.06 o 
 -12   1  18      803.92      857.84     18.44 o 
 -11   1  18       21.50       36.02      7.73 o 
 -10   1  18     1468.22     1525.07     29.69 o 
  -9   1  18      876.43      865.93     17.23 o 
  -8   1  18     1678.10     1620.99     26.34 o 
  -7   1  18       49.52       45.61      3.97 o 
  -6   1  18     1599.72     1500.12     41.86 o 
  -5   1  18      561.85      533.99     10.22 o 
  -4   1  18     4253.91     4033.55     45.45 o 
  -3   1  18       76.11       54.78      2.67 o 
  -2   1  18     3361.61     3144.05     43.82 o 
  -1   1  18     5528.86     5320.17    162.90 o 
   0   1  18      835.92      903.37     24.99 o 
   1   1  18     1955.94     2206.79     79.70 o 
   3   1  18     1000.32     1094.19     44.43 o 
   4   1  18       62.03       74.87     12.37 o 
   5   1  18        3.56        0.12     12.16 o 
   6   1  18     1074.57     1114.47     28.39 o 
   7   1  18      177.56      180.56      7.64 o 
   8   1  18      875.03      851.21     27.76 o 
   9   1  18        1.24        4.95      9.23 o 
  10   1  18      794.95      754.44     31.02 o 
 -14   2  18      167.59      155.32     10.85 o 
 -13   2  18      206.03      182.27     10.51 o 
 -12   2  18      618.71      605.97     17.46 o 
 -11   2  18     1047.88     1004.61     24.36 o 
 -10   2  18       75.89       63.54      5.53 o 
  -9   2  18      388.03      354.18      9.40 o 
  -8   2  18      452.20      470.30     10.84 o 
  -7   2  18     2517.19     2431.17     60.48 o 
  -6   2  18     1568.84     1483.68     25.02 o 
  -5   2  18     5190.45     4992.11    125.28 o 
  -4   2  18       76.54       80.88      4.62 o 
  -3   2  18     1492.02     1427.51     36.61 o 
  -2   2  18     1513.79     1433.71     45.22 o 
  -1   2  18      135.12      145.31      8.93 o 
   0   2  18     2612.05     2637.06     83.08 o 
   1   2  18     1010.03     1043.08     61.05 o 
   2   2  18      456.88      478.53     24.13 o 
   3   2  18     1186.39     1225.73     50.35 o 
   4   2  18     1080.72     1150.00     42.46 o 
   5   2  18     1838.48     1851.20     83.61 o 
   6   2  18        2.79        6.30      6.06 o 
   7   2  18       72.05       85.21      7.60 o 
   8   2  18       35.04       25.12      7.07 o 
   9   2  18      405.36      392.35     17.36 o 
 -12   3  18        0.76       36.12     18.82 o 
 -11   3  18      679.13      625.63     47.91 o 
 -10   3  18      446.88      427.50     17.66 o 
  -9   3  18      202.38      213.98     11.07 o 
  -8   3  18      181.75      182.41      8.11 o 
  -7   3  18        0.61       -5.57      5.57 o 
  -6   3  18       10.51       17.08      7.40 o 
  -5   3  18     1378.77     1297.76     59.19 o 
  -4   3  18     1211.90     1180.30     59.40 o 
  -3   3  18      754.09      813.81     24.77 o 
  -2   3  18       74.48       68.90      5.46 o 
  -1   3  18      256.08      225.65     18.84 o 
   0   3  18      302.68      332.04     11.17 o 
   1   3  18      155.49      138.98      7.23 o 
   2   3  18     2440.20     2505.73     55.07 o 
   3   3  18      449.47      429.65     14.04 o 
   4   3  18       30.86       35.77     14.97 o 
   5   3  18       77.33       88.04      8.47 o 
   6   3  18      221.77      213.28     12.32 o 
   7   3  18      287.43      264.06     14.22 o 
  -9   4  18        8.16        3.53     11.52 o 
  -8   4  18      280.65      291.91     27.18 o 
  -7   4  18        5.19        2.17     10.58 o 
  -6   4  18       93.29       92.68     17.55 o 
  -5   4  18       14.43       14.72      8.81 o 
  -4   4  18       17.79       13.66      9.27 o 
  -3   4  18      437.09      504.45     64.19 o 
  -2   4  18       73.38       82.51     18.31 o 
  -1   4  18       24.30       12.18      9.42 o 
   0   4  18       94.85      118.53     13.95 o 
   1   4  18      328.20      328.61     19.81 o 
   2   4  18        6.09       -0.75     10.36 o 
   3   4  18       12.56       12.42     29.99 o 
   4   4  18       18.36       18.66     12.36 o 
 -15   1  19      103.31       92.07      8.57 o 
 -14   1  19      126.76      132.18     10.34 o 
 -13   1  19      139.16      153.69     14.39 o 
 -12   1  19      589.97      602.95     18.79 o 
 -11   1  19      288.13      309.25     12.24 o 
 -10   1  19       18.98       26.18      6.42 o 
  -9   1  19     2515.46     2413.23     38.78 o 
  -8   1  19        9.24       13.70      4.23 o 
  -7   1  19     2725.39     2569.82     43.39 o 
  -6   1  19     1058.36     1003.80     19.56 o 
  -5   1  19     1765.91     1641.63     27.76 o 
  -4   1  19     4546.18     4193.25     45.60 o 
  -3   1  19       24.92       19.48      2.31 o 
  -2   1  19      567.87      504.69     12.79 o 
  -1   1  19      661.58      646.59     25.94 o 
   0   1  19       29.00       40.29      6.03 o 
   1   1  19     2328.18     2608.22     95.52 o 
   2   1  19     2818.39     2902.58    135.41 o 
   3   1  19     2449.10     2509.29     94.70 o 
   4   1  19      776.70      765.47     39.16 o 
   5   1  19       31.78       39.41      9.81 o 
   6   1  19      423.42      419.15     17.55 o 
   7   1  19      119.40      124.38      7.47 o 
   8   1  19      232.40      222.89     11.32 o 
   9   1  19      186.68      179.30     11.78 o 
 -14   2  19        0.19       -5.09      8.59 o 
 -13   2  19        1.45       -2.06     10.14 o 
 -12   2  19        3.58        5.82      8.74 o 
 -11   2  19      248.97      242.71     10.97 o 
 -10   2  19        5.85        1.46      7.58 o 
  -9   2  19      177.58      171.65      7.52 o 
  -8   2  19      492.58      463.06     10.47 o 
  -7   2  19      151.07      149.16      6.42 o 
  -6   2  19     4232.88     4132.55     88.87 o 
  -5   2  19      451.63      412.88      7.60 o 
  -4   2  19     1791.83     1682.93     45.69 o 
  -3   2  19       32.47       30.98      5.26 o 
  -2   2  19       36.69       18.01      4.55 o 
  -1   2  19        9.23        6.83      8.46 o 
   0   2  19      831.51      801.14     29.68 o 
   1   2  19        3.37        2.12      3.91 o 
   2   2  19     1279.52     1317.63     37.84 o 
   3   2  19      700.36      733.31     26.98 o 
   4   2  19        4.15        7.09      5.74 o 
   5   2  19     1409.40     1555.97     58.32 o 
   6   2  19       44.78       61.03      7.66 o 
   7   2  19      128.25      132.20     10.40 o 
   8   2  19        0.04       -2.90      8.16 o 
 -12   3  19      345.44      365.04     29.58 o 
 -11   3  19        8.83       14.26     12.86 o 
 -10   3  19      340.41      300.84     23.64 o 
  -9   3  19       48.38       38.20      7.45 o 
  -8   3  19       14.36       13.61      5.20 o 
  -7   3  19       15.00        3.25      5.38 o 
  -6   3  19     1257.20     1141.45     30.21 o 
  -5   3  19       13.85       -2.07      5.00 o 
  -4   3  19       97.56       94.75      9.63 o 
  -3   3  19      234.19      252.13     17.75 o 
  -2   3  19        0.74       -6.53      6.53 o 
  -1   3  19      899.27      828.29     18.06 o 
   0   3  19      445.22      441.81     11.55 o 
   1   3  19       16.11       16.57      6.74 o 
   2   3  19      260.15      240.05      8.25 o 
   3   3  19       49.82       40.22      6.89 o 
   4   3  19       64.52       76.25      8.30 o 
   5   3  19       28.29       28.48      7.90 o 
   6   3  19      110.33       98.56     11.88 o 
   7   3  19        1.02       -1.78     15.27 o 
  -9   4  19       19.58       14.73     12.69 o 
  -8   4  19       62.32       49.65     14.70 o 
  -7   4  19      172.51      139.98     14.19 o 
  -6   4  19       58.91       77.49     18.94 o 
  -5   4  19      195.64      250.38     38.39 o 
  -4   4  19       19.87       15.69     21.33 o 
  -3   4  19     1035.51     1155.24     49.14 o 
  -2   4  19        4.49       -2.24     16.66 o 
  -1   4  19      323.36      323.79     18.36 o 
   0   4  19       34.74       29.53     11.67 o 
   1   4  19       99.86       92.39     13.12 o 
   2   4  19      447.96      487.44     28.61 o 
   3   4  19      138.34      168.49     14.10 o 
 -15   0  20        4.17        0.72     37.63 o 
 -14   0  20     2930.02     3009.03    102.22 o 
 -13   0  20      601.58      571.73     22.95 o 
 -12   0  20     3718.97     4211.72    109.49 o 
 -11   0  20      437.20      451.46     20.48 o 
 -10   0  20      240.36      196.12     12.43 o 
  -9   0  20        2.26       -6.29      7.66 o 
  -8   0  20     2268.00     2141.36     55.36 o 
  -7   0  20     2233.50     2182.26     56.39 o 
  -6   0  20     1092.05     1020.92     27.93 o 
  -5   0  20        3.71        9.87      6.38 o 
  -4   0  20       37.67       39.14      8.91 o 
  -3   0  20     9518.64     8371.91    154.52 o 
  -2   0  20     4258.63     3978.63     78.51 o 
  -1   0  20     7569.97     7242.51    239.69 o 
   2   0  20     2276.03     2305.70     85.30 o 
   3   0  20       34.41       62.62     21.36 o 
   4   0  20     3584.45     3585.17    203.83 o 
   5   0  20       31.84       36.28     10.85 o 
   6   0  20       76.26       84.48     19.91 o 
   7   0  20      226.63      204.19     14.66 o 
   8   0  20      646.49      642.58     25.06 o 
   9   0  20     2474.32     2492.20    119.32 o 
 -15   1  20      158.88      151.30     14.41 o 
 -14   1  20      361.35      398.54     18.12 o 
 -13   1  20        5.65        3.61     11.59 o 
 -12   1  20      250.69      245.47     11.05 o 
 -11   1  20      284.95      275.46     14.99 o 
 -10   1  20     1323.72     1371.29     27.40 o 
  -9   1  20     1796.88     1971.25     38.60 o 
  -8   1  20      224.66      214.50     10.47 o 
  -7   1  20      272.13      258.86      7.54 o 
  -6   1  20     1526.43     1450.25     24.75 o 
  -5   1  20     6550.10     6011.95     86.52 o 
  -4   1  20      519.41      478.18      7.49 o 
  -3   1  20      715.16      639.05      9.29 o 
  -2   1  20     1066.91     1049.59     16.07 o 
  -1   1  20     1167.64     1227.50     78.23 o 
   0   1  20     1470.68     1461.29     41.10 o 
   1   1  20      565.48      636.40     27.24 o 
   2   1  20     3173.24     3056.26    116.45 o 
   3   1  20     1777.39     1893.83     37.05 o 
   4   1  20       72.42       84.38      7.56 o 
   5   1  20      156.45      148.59      9.38 o 
   6   1  20     2073.52     2133.21     41.34 o 
   7   1  20      199.54      195.13      8.55 o 
   8   1  20       40.74       40.05     10.57 o 
   9   1  20       34.94       41.35      7.85 o 
 -14   2  20        4.70        5.91      8.92 o 
 -13   2  20        0.48       12.89      8.10 o 
 -12   2  20       40.52       30.55      9.15 o 
 -11   2  20     1226.36     1206.60     26.46 o 
 -10   2  20      131.41      138.08     10.47 o 
  -9   2  20     1004.30      962.96     18.56 o 
  -8   2  20      591.32      613.31     14.81 o 
  -7   2  20      829.81      793.66     20.48 o 
  -6   2  20     2411.09     2337.12     52.21 o 
  -5   2  20      351.96      356.12      9.59 o 
  -4   2  20     2521.58     2389.49     54.45 o 
  -3   2  20      890.95      835.34     19.69 o 
  -2   2  20      153.82      138.70      4.84 o 
  -1   2  20       49.13       54.11      9.73 o 
   0   2  20     1524.66     1516.50     34.40 o 
   1   2  20     1943.94     2017.35     37.02 o 
   2   2  20      139.16      135.63      6.89 o 
   3   2  20      564.99      560.23     19.81 o 
   4   2  20       16.51       25.20      5.15 o 
   5   2  20      736.92      730.73     37.02 o 
   6   2  20      323.77      365.85     24.34 o 
   7   2  20      425.73      409.76     34.16 o 
   8   2  20      194.65      174.01     24.09 o 
 -12   3  20       16.57       46.44     20.13 o 
 -11   3  20      218.74      206.03     20.68 o 
 -10   3  20       17.55       10.15     21.33 o 
  -9   3  20       51.57       61.19      7.49 o 
  -8   3  20      847.57      790.33     21.92 o 
  -7   3  20     1124.53     1091.35     31.56 o 
  -6   3  20      460.15      402.28     21.34 o 
  -5   3  20       73.61       51.59      4.58 o 
  -4   3  20      655.90      659.63     50.19 o 
  -3   3  20      452.30      424.09     16.80 o 
  -2   3  20     2544.44     2659.26     70.70 o 
  -1   3  20      349.90      359.21     10.68 o 
   0   3  20      122.40      123.75      6.63 o 
   1   3  20        5.19       11.24      6.60 o 
   2   3  20       45.34       37.45      5.99 o 
   3   3  20      986.79      951.42     35.25 o 
   4   3  20        4.30        6.22      8.00 o 
   5   3  20      242.45      237.92     12.57 o 
   6   3  20       73.29       77.38     11.94 o 
  -9   4  20        1.07        2.46     15.37 o 
  -8   4  20       81.61       89.64     11.25 o 
  -7   4  20      227.68      275.96     17.52 o 
  -6   4  20       38.13       31.46      9.88 o 
  -5   4  20       90.65       86.98     11.60 o 
  -4   4  20      278.89      300.53     14.79 o 
  -3   4  20       31.08       33.04     13.35 o 
  -2   4  20        0.27       -4.39     19.78 o 
  -1   4  20        2.15        6.55     13.52 o 
   0   4  20       14.64       32.68     23.88 o 
   1   4  20      181.03      177.95     23.48 o 
   2   4  20       37.97       52.64     12.85 o 
   3   4  20       17.44       38.67     11.38 o 
 -15   1  21       20.07      -11.59     11.59 o 
 -14   1  21      173.37      163.92     11.47 o 
 -13   1  21      907.36      914.74     26.46 o 
 -12   1  21        6.83       -5.80     10.59 o 
 -11   1  21      406.38      449.24     12.82 o 
 -10   1  21       71.89       75.84     11.33 o 
  -9   1  21      769.28      782.41     17.08 o 
  -8   1  21      423.81      401.25     10.75 o 
  -7   1  21       73.03       68.75      4.53 o 
  -6   1  21     4363.08     4137.72     62.08 o 
  -5   1  21       25.22       11.83      4.80 o 
  -4   1  21      838.82      828.21     11.82 o 
  -3   1  21      793.82      758.71     11.56 o 
  -2   1  21      131.72      123.94     11.30 o 
  -1   1  21     1484.70     1493.85     38.92 o 
   0   1  21     2496.57     2795.02    101.61 o 
   1   1  21        4.71        6.67      9.00 o 
   2   1  21     2152.15     2190.36     95.74 o 
   3   1  21      801.07      803.69     18.55 o 
   4   1  21     1207.51     1242.40     36.30 o 
   5   1  21      631.30      647.95     16.73 o 
   6   1  21        2.91       -1.40      6.75 o 
   7   1  21       17.51        8.69      8.81 o 
   8   1  21      144.67      148.40     15.52 o 
   9   1  21        5.79      -10.93     14.18 o 
 -14   2  21        5.39        2.40     10.59 o 
 -13   2  21       20.75        8.99      8.32 o 
 -12   2  21      147.64      149.22     10.81 o 
 -11   2  21      330.96      294.06     10.57 o 
 -10   2  21      665.70      627.59     16.29 o 
  -9   2  21      392.60      395.82     12.27 o 
  -8   2  21      684.46      633.08     23.23 o 
  -7   2  21     1212.66     1192.12     20.98 o 
  -6   2  21        7.19       11.70      4.82 o 
  -5   2  21      131.57      140.51      7.83 o 
  -4   2  21      514.54      471.25      9.72 o 
  -3   2  21      222.97      176.75     18.12 o 
  -2   2  21       15.01       11.23      5.44 o 
  -1   2  21      134.79      121.23     10.80 o 
   0   2  21      150.97      130.29      9.13 o 
   1   2  21     2006.29     1967.25     35.41 o 
   2   2  21       85.65       85.77      6.61 o 
   3   2  21     1943.92     1965.24     31.49 o 
   4   2  21        0.24        4.33      6.95 o 
   5   2  21       76.15       77.76      8.26 o 
   6   2  21       97.35       87.58     10.61 o 
   7   2  21        2.51        3.92     10.14 o 
   8   2  21       65.39       54.30     12.06 o 
 -12   3  21       49.51       70.19     21.21 o 
 -11   3  21        2.45       11.91     25.36 o 
 -10   3  21        2.46       -2.95      7.94 o 
  -9   3  21      412.77      365.96     21.24 o 
  -8   3  21        0.60        4.35      7.60 o 
  -7   3  21       62.10       61.42      7.60 o 
  -6   3  21      102.07       90.01      8.40 o 
  -5   3  21      792.32      740.97     38.23 o 
  -4   3  21      125.64      110.34     10.38 o 
  -3   3  21      510.12      520.14     37.71 o 
  -2   3  21      285.76      274.85     14.07 o 
  -1   3  21        1.20       -5.91      5.91 o 
   0   3  21       10.19        7.49      5.99 o 
   1   3  21       19.15       30.34      5.99 o 
   2   3  21       72.50       68.18     10.06 o 
   3   3  21       38.29       15.66     14.18 o 
   4   3  21       14.64        8.50     14.53 o 
   5   3  21       37.97       48.29      8.64 o 
   6   3  21      156.33      149.46     12.26 o 
  -9   4  21        5.16       12.22     16.80 o 
  -8   4  21       12.89        8.53     14.64 o 
  -7   4  21      580.77      591.00     37.34 o 
  -6   4  21       23.42        9.77     11.25 o 
  -5   4  21      276.08      241.86     15.56 o 
  -4   4  21      138.62      137.44     19.72 o 
  -3   4  21        1.07      -16.46     16.46 o 
  -2   4  21      428.39      431.28     28.96 o 
  -1   4  21       56.13       44.23     12.16 o 
   0   4  21      373.40      365.99     20.92 o 
   1   4  21        7.46        1.75     18.19 o 
   2   4  21        4.74        2.89     10.15 o 
 -15   0  22       32.28        4.89     12.67 o 
 -14   0  22      112.48      131.82     14.92 o 
 -13   0  22      585.20      517.52     22.57 o 
 -12   0  22      747.66      835.80     35.74 o 
 -11   0  22     1441.87     1579.23     44.32 o 
 -10   0  22      115.34       70.62     16.56 o 
  -9   0  22      807.61      801.82     25.17 o 
  -8   0  22      980.53      962.98     27.32 o 
  -7   0  22     6490.05     6140.17    150.19 o 
  -6   0  22     3477.18     3359.54    106.30 o 
  -5   0  22    10466.80    10009.38    182.99 o 
  -4   0  22     2262.59     2073.27     41.08 o 
  -3   0  22      560.80      515.08     13.81 o 
  -2   0  22      376.05      339.00     11.29 o 
   3   0  22      157.29      155.23     17.23 o 
   4   0  22     2469.93     2470.33     66.42 o 
   5   0  22       84.70       75.96     11.63 o 
   6   0  22        6.02       16.41      9.79 o 
   7   0  22     1221.22     1215.99     88.58 o 
   8   0  22        2.88       -3.18     14.53 o 
 -15   1  22       21.00       16.99      8.78 o 
 -14   1  22      514.82      499.64     18.49 o 
 -13   1  22      941.27      976.45     24.55 o 
 -12   1  22       92.04       97.08      8.99 o 
 -11   1  22      250.09      275.95     10.49 o 
 -10   1  22      773.91      775.58     17.80 o 
  -9   1  22      507.49      529.27     14.14 o 
  -8   1  22       65.10       89.31      8.36 o 
  -7   1  22     1941.01     1850.85     34.16 o 
  -6   1  22       64.79       67.48      5.77 o 
  -5   1  22     2394.57     2286.34     36.58 o 
  -4   1  22      772.38      735.46     17.93 o 
  -3   1  22      670.11      644.48     12.55 o 
  -2   1  22     3993.29     3796.03     75.03 o 
  -1   1  22     2528.37     2628.88     97.54 o 
   0   1  22      241.54      279.44     16.84 o 
   1   1  22      149.99      171.24      9.99 o 
   2   1  22     2552.20     2996.37    108.59 o 
   3   1  22      763.73      790.22     21.93 o 
   4   1  22       14.69        5.02      7.03 o 
   5   1  22      142.83      146.88      8.79 o 
   6   1  22      298.02      283.46     10.19 o 
   7   1  22      599.46      624.91     17.82 o 
   8   1  22       38.19       38.32      9.31 o 
 -14   2  22       77.90       81.76     21.58 o 
 -13   2  22      433.74      448.68     20.39 o 
 -12   2  22      271.57      262.87     18.35 o 
 -11   2  22        4.35        1.33      6.44 o 
 -10   2  22     1329.55     1218.90     26.21 o 
  -9   2  22       52.46       51.78     10.51 o 
  -8   2  22     1552.54     1516.63     26.64 o 
  -7   2  22      711.42      722.38     14.58 o 
  -6   2  22      131.01      125.86      5.84 o 
  -5   2  22       26.33       32.70      4.29 o 
  -4   2  22     1129.13     1057.43     27.22 o 
  -3   2  22     2359.64     2239.77     73.56 o 
  -2   2  22      122.31      112.58      5.43 o 
  -1   2  22      395.10      400.40     10.64 o 
   0   2  22      143.96      142.36      8.33 o 
   1   2  22      402.85      428.68     10.72 o 
   2   2  22      190.43      188.60      8.86 o 
   3   2  22     1026.12     1083.18     20.00 o 
   4   2  22     1110.21     1135.39     34.04 o 
   5   2  22        9.34       17.44      8.50 o 
   6   2  22       66.10       80.09      9.71 o 
   7   2  22      180.52      179.64     15.17 o 
 -12   3  22      487.86      481.71     34.41 o 
 -11   3  22      215.41      178.72     15.99 o 
 -10   3  22      501.79      490.72     21.54 o 
  -9   3  22        0.72       -6.57      6.57 o 
  -8   3  22      170.87      178.61     10.92 o 
  -7   3  22        0.19        4.19      6.55 o 
  -6   3  22     1120.72     1146.17     48.89 o 
  -5   3  22      581.69      541.61     25.85 o 
  -4   3  22     1353.32     1299.31     73.11 o 
  -3   3  22        1.59      -11.37     11.37 o 
  -2   3  22       63.16       60.91      6.82 o 
  -1   3  22      768.49      875.19     29.57 o 
   0   3  22       25.34       31.38      5.79 o 
   1   3  22      812.48      857.16     18.03 o 
   2   3  22      167.31      162.87     17.27 o 
   3   3  22        1.18        5.00     10.11 o 
   4   3  22      302.22      296.52     17.41 o 
   5   3  22      181.75      152.80     10.71 o 
  -8   4  22        2.09       42.47     17.28 o 
  -7   4  22       51.71       32.77     18.29 o 
  -6   4  22       11.15       16.61     12.32 o 
  -5   4  22        5.71        5.49      9.60 o 
  -4   4  22      147.58      176.80     20.95 o 
  -3   4  22      250.71      309.66     30.65 o 
  -2   4  22        0.04       -3.61     11.99 o 
  -1   4  22       46.16       51.92     14.85 o 
   0   4  22      195.28      177.48     15.25 o 
   1   4  22       21.43       15.62     12.92 o 
   2   4  22       70.81       39.47     25.18 o 
 -15   1  23       78.13       51.25     11.22 o 
 -14   1  23        0.19        4.94      9.19 o 
 -13   1  23      136.49      135.48      9.80 o 
 -12   1  23      431.14      420.98     13.87 o 
 -11   1  23      156.97      166.36      9.62 o 
 -10   1  23     1492.51     1496.41     34.66 o 
  -9   1  23       49.48       38.25      8.64 o 
  -8   1  23      602.88      595.04     20.04 o 
  -7   1  23        6.09        2.85      5.45 o 
  -6   1  23      811.28      808.71     19.30 o 
  -5   1  23     3971.86     3852.78     53.65 o 
  -4   1  23      388.81      379.00     11.12 o 
  -3   1  23      607.49      559.01      9.68 o 
  -2   1  23      262.70      238.87      6.23 o 
  -1   1  23      102.53      107.80      6.34 o 
   0   1  23     2005.89     2071.33    101.38 o 
   1   1  23      565.88      559.79     25.25 o 
   2   1  23      873.91      926.89     31.98 o 
   3   1  23     1661.15     1725.93     40.63 o 
   4   1  23      174.64      183.55      9.18 o 
   5   1  23       92.14      103.07     10.11 o 
   6   1  23       40.33       30.60      8.84 o 
   7   1  23      201.46      175.20     10.54 o 
   8   1  23      174.69      174.58     13.14 o 
 -14   2  23       24.98       18.19     10.61 o 
 -13   2  23      211.26      232.30     13.52 o 
 -12   2  23      498.15      486.53     25.25 o 
 -11   2  23      441.65      459.10     14.38 o 
 -10   2  23        0.08       -4.45      6.78 o 
  -9   2  23       97.21      107.81     11.06 o 
  -8   2  23      149.59      143.30      7.12 o 
  -7   2  23      404.89      355.49     10.47 o 
  -6   2  23       13.29       12.49      6.74 o 
  -5   2  23      241.04      232.49      8.58 o 
  -4   2  23       29.78       28.33      5.34 o 
  -3   2  23      431.95      404.74     11.10 o 
  -2   2  23       30.88       17.20      8.14 o 
  -1   2  23      242.57      281.72     12.97 o 
   0   2  23       58.25       36.70      6.00 o 
   1   2  23      789.46      792.51     17.16 o 
   2   2  23     1403.92     1390.04     25.37 o 
   3   2  23       46.91       55.51      8.51 o 
   4   2  23      892.87      930.92     27.55 o 
   5   2  23       41.68       40.06      7.53 o 
   6   2  23       32.79       38.87      7.92 o 
   7   2  23        0.39       18.96      8.05 o 
 -12   3  23        6.04        9.45     14.21 o 
 -11   3  23       96.79      133.51     22.96 o 
 -10   3  23        4.02        1.57     11.45 o 
  -9   3  23      337.75      304.98     15.97 o 
  -8   3  23        0.43       15.48      8.22 o 
  -7   3  23      335.11      342.32     13.80 o 
  -6   3  23       47.20       37.24      6.67 o 
  -5   3  23      114.84      112.53     11.01 o 
  -4   3  23      130.40      118.02     11.13 o 
  -3   3  23       22.07       17.51     11.98 o 
  -2   3  23      240.32      212.27     12.74 o 
  -1   3  23      409.34      413.44     11.56 o 
   0   3  23       22.11       17.34      7.08 o 
   1   3  23      100.92       83.62      6.98 o 
   2   3  23      155.32      126.40     14.74 o 
   3   3  23      180.98      198.48     13.75 o 
   4   3  23       78.58       67.64     10.73 o 
   5   3  23       34.60        9.25     11.28 o 
  -8   4  23       18.08        6.03     22.03 o 
  -5   4  23      137.33      155.87     21.90 o 
  -4   4  23      644.26      620.59     39.70 o 
  -3   4  23       23.42       22.05     22.05 o 
  -2   4  23       18.91       17.11     15.21 o 
  -1   4  23        0.83       -0.58     14.62 o 
   0   4  23      130.93      143.39     15.82 o 
   1   4  23      198.82      166.80     15.88 o 
 -15   0  24     1117.26     1190.87     50.32 o 
 -14   0  24        4.03       26.15     17.91 o 
 -13   0  24     1487.39     1631.26     50.37 o 
 -12   0  24       19.63       14.46     23.82 o 
 -11   0  24      299.88      311.07     16.18 o 
 -10   0  24      250.69      231.58     14.85 o 
  -9   0  24     2618.62     2679.04     68.54 o 
  -8   0  24     1411.41     1521.24     43.68 o 
  -7   0  24      523.68      514.49     21.38 o 
  -6   0  24     1313.67     1277.70     31.25 o 
  -5   0  24     4872.22     4841.07     97.12 o 
  -4   0  24    18772.91    17969.16    329.19 o 
  -3   0  24      440.90      427.68     15.08 o 
  -2   0  24     1196.52     1110.57     25.88 o 
   0   0  24      882.36     1002.04     46.11 o 
   1   0  24     1801.37     1828.60     67.35 o 
   2   0  24     1591.78     1650.97     60.53 o 
   3   0  24     4462.84     4677.68     95.33 o 
   4   0  24        7.26       -3.99      9.10 o 
   5   0  24      122.61      126.63     13.48 o 
   6   0  24      352.71      334.65     47.17 o 
   7   0  24      377.49      345.90     18.62 o 
   8   0  24     1120.74     1046.39     49.56 o 
 -15   1  24      318.74      353.20     18.26 o 
 -14   1  24        4.50       -2.33     12.23 o 
 -13   1  24      338.03      329.33     13.56 o 
 -12   1  24      144.34      119.38      9.09 o 
 -11   1  24      845.96      929.54     21.71 o 
 -10   1  24      409.84      416.75     13.34 o 
  -9   1  24     1052.22     1042.14     29.30 o 
  -8   1  24        0.83       -6.43      6.43 o 
  -7   1  24     1182.50     1184.74     19.54 o 
  -6   1  24     6440.37     6315.67     94.81 o 
  -5   1  24       11.35       16.23      4.68 o 
  -4   1  24      876.64      833.29     13.96 o 
  -3   1  24      213.66      222.50      8.39 o 
  -2   1  24      552.70      540.01     16.37 o 
  -1   1  24      772.39      812.55     20.61 o 
   0   1  24        5.27        8.05      7.99 o 
   1   1  24      790.02      843.44     23.09 o 
   2   1  24      156.50      199.29      9.28 o 
   3   1  24     1411.06     1498.45     25.02 o 
   4   1  24        9.24        9.48      7.53 o 
   5   1  24     1661.26     1744.84     32.85 o 
   6   1  24      114.57      113.60      7.85 o 
   7   1  24       70.56       50.77      7.85 o 
 -14   2  24       17.62       -0.03      7.95 o 
 -13   2  24        5.80        6.26     10.91 o 
 -12   2  24     1324.51     1302.60     36.32 o 
 -11   2  24      162.36      163.54     11.16 o 
 -10   2  24      392.72      387.15     13.03 o 
  -9   2  24       46.32       36.37      7.89 o 
  -8   2  24      115.71      116.03      7.85 o 
  -7   2  24     1425.27     1350.30     24.21 o 
  -6   2  24      502.43      481.26     15.70 o 
  -5   2  24      776.16      748.34     15.06 o 
  -4   2  24      113.97      135.49      8.67 o 
  -3   2  24      286.61      324.73     25.21 o 
  -2   2  24      524.64      500.49     13.99 o 
  -1   2  24     2074.45     2074.51     56.55 o 
   0   2  24     1847.92     1878.75     35.66 o 
   1   2  24       72.91       68.84      8.80 o 
   2   2  24        0.86       -3.79      7.57 o 
   3   2  24        4.31       -5.11      7.79 o 
   4   2  24      670.42      695.02     20.52 o 
   5   2  24      128.66      136.74     12.59 o 
   6   2  24      303.65      299.67     32.85 o 
 -12   3  24       89.38      137.49     23.79 o 
 -11   3  24       43.66       47.15     14.84 o 
 -10   3  24      262.51      249.56     13.32 o 
  -9   3  24      470.06      458.28     37.64 o 
  -8   3  24      259.90      276.27     13.17 o 
  -7   3  24      219.32      219.05     11.32 o 
  -6   3  24        6.96        6.60      5.75 o 
  -5   3  24      534.57      519.80     40.06 o 
  -4   3  24      340.17      323.34     24.21 o 
  -3   3  24     1900.79     2095.17     78.00 o 
  -2   3  24      505.70      513.09     20.41 o 
  -1   3  24       26.87       15.38      5.82 o 
   0   3  24      135.22      123.03      9.03 o 
   1   3  24       83.23       79.92      8.54 o 
   2   3  24     1026.43     1080.20     79.78 o 
   3   3  24       36.68       41.96     10.43 o 
   4   3  24       31.35       49.47     12.92 o 
  -7   4  24      140.10      138.21     19.32 o 
  -3   4  24       13.99       24.83     24.19 o 
  -2   4  24        5.26      -14.21     23.70 o 
  -1   4  24       42.51       16.74     17.70 o 
   0   4  24       24.72       56.53     26.99 o 
 -14   1  25      488.62      524.74     23.32 o 
 -13   1  25       58.84       47.68      8.34 o 
 -12   1  25      782.64      840.69     21.38 o 
 -11   1  25      173.14      181.62     11.57 o 
 -10   1  25       23.10       43.69      9.53 o 
  -9   1  25      830.68      809.63     18.67 o 
  -8   1  25       45.96       35.95      4.82 o 
  -7   1  25       44.37       38.66      5.03 o 
  -6   1  25      776.29      766.67     13.87 o 
  -5   1  25       39.68       38.23      7.26 o 
  -4   1  25      273.49      271.13      9.76 o 
  -3   1  25      967.04      881.33     16.84 o 
  -2   1  25      340.07      324.40     13.58 o 
  -1   1  25      672.17      757.52     24.36 o 
   0   1  25        8.94       16.61      9.84 o 
   1   1  25      152.13      162.68      9.61 o 
   2   1  25      232.21      246.79      9.32 o 
   3   1  25      986.57     1050.65     23.73 o 
   4   1  25      442.28      462.08     17.30 o 
   5   1  25        1.30       -6.92      6.92 o 
   6   1  25       11.29       18.35      8.25 o 
   7   1  25      123.14      102.40      9.33 o 
 -13   2  25      325.43      331.62     16.36 o 
 -12   2  25      378.92      387.90     15.96 o 
 -11   2  25      820.05      816.52     20.41 o 
 -10   2  25      478.52      478.29     15.01 o 
  -9   2  25      304.08      277.12     10.07 o 
  -8   2  25        1.09        0.89      8.51 o 
  -7   2  25      136.04      117.86      7.45 o 
  -6   2  25        2.71        9.98      5.63 o 
  -5   2  25      603.43      582.06     13.77 o 
  -4   2  25        3.55       13.51     12.90 o 
  -3   2  25      182.52      172.71     10.21 o 
  -2   2  25      468.47      499.28     30.04 o 
  -1   2  25       20.98       17.67     16.45 o 
   0   2  25     1302.92     1372.69     25.22 o 
   1   2  25        1.92        4.93      5.63 o 
   2   2  25      508.86      511.72     12.74 o 
   3   2  25       11.43        4.95      7.86 o 
   4   2  25        3.79       -2.43      8.66 o 
   5   2  25       60.54       58.82     12.40 o 
   6   2  25       14.34       -7.06      8.51 o 
 -11   3  25       30.52       38.77     12.66 o 
 -10   3  25        7.76       -9.19     13.97 o 
  -9   3  25        6.34        3.87     16.42 o 
  -8   3  25       54.49       36.41      9.46 o 
  -7   3  25        5.98        9.68      6.62 o 
  -6   3  25      400.16      374.77     21.32 o 
  -5   3  25      191.93      192.52     20.93 o 
  -3   3  25      189.35      175.98     13.31 o 
  -2   3  25       12.62       -8.45      8.45 o 
  -1   3  25       21.18       29.70      8.47 o 
   0   3  25        4.95        0.55      8.29 o 
   1   3  25       96.25       76.01      8.83 o 
   2   3  25       10.28       -0.86      9.59 o 
   3   3  25       36.19       14.45     12.64 o 
   4   3  25       56.02       44.30     13.52 o 
  -7   4  25       21.43       36.40     17.76 o 
  -4   4  25       39.93       31.65     24.52 o 
  -3   4  25      556.32      501.96     41.13 o 
  -2   4  25       89.87       87.90     27.09 o 
  -1   4  25       43.66       46.31     18.90 o 
 -15   0  26        3.21       33.73     14.29 o 
 -14   0  26       92.11       80.66     14.52 o 
 -13   0  26      348.08      345.90     23.16 o 
 -12   0  26      836.10      934.46     33.97 o 
 -11   0  26       19.99       17.39     10.21 o 
 -10   0  26       21.49       23.88     14.22 o 
  -9   0  26       38.97       40.02     17.41 o 
  -8   0  26     1556.09     1573.03     36.22 o 
  -7   0  26      484.60      463.31     15.30 o 
  -6   0  26     6164.97     6150.05    151.86 o 
  -5   0  26     2084.38     2003.46     51.24 o 
  -4   0  26      387.40      385.52     12.38 o 
  -3   0  26     1176.17     1102.05     43.50 o 
  -2   0  26       11.70       18.22     10.28 o 
   0   0  26      391.83      402.56     26.81 o 
   1   0  26      115.58      130.92     11.36 o 
   2   0  26      484.31      535.34     16.21 o 
   3   0  26     1526.21     1568.48     51.34 o 
   4   0  26     3718.69     3782.36    159.49 o 
   5   0  26      137.56      106.15     15.30 o 
   6   0  26      369.89      401.46     21.28 o 
   7   0  26        6.06       26.85     15.24 o 
 -14   1  26      455.01      449.82     20.08 o 
 -13   1  26       16.87        6.20     10.64 o 
 -12   1  26        7.09       -5.44      8.12 o 
 -11   1  26      735.27      805.58     23.83 o 
 -10   1  26      790.82      840.42     21.27 o 
  -9   1  26       33.14       41.68      6.51 o 
  -8   1  26      128.24      130.17      6.46 o 
  -7   1  26       43.89       53.90      7.20 o 
  -6   1  26     1280.88     1271.17     21.10 o 
  -5   1  26     1327.15     1303.89     21.21 o 
  -4   1  26        8.33        9.18      3.95 o 
  -3   1  26     3121.35     2966.06     61.45 o 
  -2   1  26      856.66      863.82     28.08 o 
  -1   1  26      136.25      143.10      9.12 o 
   0   1  26      360.20      361.02     11.76 o 
   1   1  26     1300.86     1398.49     34.01 o 
   2   1  26      358.42      391.35     18.33 o 
   3   1  26      231.70      220.38      8.30 o 
   4   1  26        4.29        5.30      7.09 o 
   5   1  26       83.05       68.65      8.75 o 
   6   1  26      212.33      193.95     15.11 o 
 -13   2  26        1.55       33.55     10.26 o 
 -12   2  26       37.40       42.46     16.71 o 
 -11   2  26      305.15      314.77     14.89 o 
 -10   2  26        1.82       -5.85      6.31 o 
  -9   2  26     1406.66     1442.66     28.22 o 
  -8   2  26      263.53      251.22      8.95 o 
  -7   2  26       39.67       28.27      5.90 o 
  -6   2  26       15.23       19.07      6.29 o 
  -5   2  26      441.34      443.63     12.67 o 
  -4   2  26     1209.76     1304.61     55.25 o 
  -2   2  26      477.41      466.97     25.66 o 
  -1   2  26        3.76       10.50      8.92 o 
   0   2  26      924.05     1013.75     19.90 o 
   1   2  26      358.15      356.46     10.67 o 
   2   2  26      493.63      497.26     19.46 o 
   3   2  26      513.84      557.30     23.94 o 
   4   2  26        5.50       -4.26      7.06 o 
   5   2  26      325.47      365.69     37.78 o 
 -11   3  26      150.51      118.18     15.98 o 
 -10   3  26        4.74        2.43     10.42 o 
  -9   3  26      167.94      172.52     12.32 o 
  -8   3  26       66.89       49.04     11.91 o 
  -7   3  26     1026.17     1035.95     37.82 o 
  -6   3  26      339.64      310.88     21.10 o 
  -5   3  26      222.00      223.49     20.56 o 
  -3   3  26        1.62       -0.49     12.89 o 
  -2   3  26      769.73      810.17     43.32 o 
  -1   3  26        3.78       -3.94      9.17 o 
   0   3  26      155.20      150.65     22.84 o 
   1   3  26        2.44        4.56      8.73 o 
   2   3  26       33.55       18.12     10.34 o 
   3   3  26      176.47      155.94     19.17 o 
  -6   4  26        1.93      -15.44     15.44 o 
  -4   4  26      119.48      137.41     28.79 o 
  -3   4  26       28.76       44.67     25.60 o 
  -2   4  26       51.50       64.69     26.68 o 
 -14   1  27      178.54      205.19     12.23 o 
 -13   1  27      542.80      559.07     21.02 o 
 -12   1  27       15.54        5.70      8.88 o 
 -11   1  27     1088.98     1217.05     28.10 o 
 -10   1  27       21.46       35.40     10.45 o 
  -9   1  27      489.11      519.42     13.52 o 
  -8   1  27       39.80       38.23      7.02 o 
  -7   1  27      109.44      106.92      7.57 o 
  -6   1  27      966.28      971.74     19.16 o 
  -5   1  27      865.41      824.43     14.45 o 
  -4   1  27       68.20       88.26      5.71 o 
  -3   1  27     1345.42     1364.87     33.30 o 
  -2   1  27      374.76      364.09     20.69 o 
  -1   1  27      420.85      446.15     15.83 o 
   0   1  27      304.36      351.00     23.52 o 
   1   1  27      309.43      324.21     13.71 o 
   2   1  27      183.49      193.01      8.86 o 
   3   1  27      152.33      150.32     14.31 o 
   4   1  27       53.11       49.40     11.93 o 
   5   1  27       43.11       47.35      8.71 o 
   6   1  27        1.41       -8.28      8.28 o 
 -13   2  27      240.32      233.44     13.22 o 
 -12   2  27      421.75      462.30     17.96 o 
 -11   2  27        0.24       16.33      8.19 o 
 -10   2  27      189.65      207.31      9.30 o 
  -9   2  27       74.62       73.47      8.03 o 
  -8   2  27      126.77      108.15      7.35 o 
  -7   2  27       13.99       18.21      6.16 o 
  -6   2  27       57.17       69.45      6.56 o 
  -5   2  27       26.47       16.76      5.53 o 
  -4   2  27     1453.44     1353.40     44.70 o 
  -3   2  27        3.55      -12.93     12.93 o 
  -2   2  27      747.19      766.53     34.95 o 
  -1   2  27        4.92       -1.68      7.17 o 
   0   2  27      110.99      106.75      7.42 o 
   1   2  27      399.80      392.78     13.46 o 
   2   2  27        7.18       12.11      6.29 o 
   3   2  27      220.66      199.12     10.32 o 
   4   2  27        0.11       -7.36      7.36 o 
   5   2  27        2.82       -1.12     10.40 o 
 -11   3  27        1.99       28.17     16.90 o 
 -10   3  27      390.62      369.56     61.21 o 
  -9   3  27        0.56        3.74     11.14 o 
  -8   3  27      189.52      192.97     13.79 o 
  -7   3  27       70.85       49.50     10.40 o 
  -6   3  27       68.95       42.18     11.29 o 
  -5   3  27        3.54       -3.88      7.18 o 
  -4   3  27       20.75       26.96     16.62 o 
  -3   3  27       91.13       88.16     10.89 o 
  -2   3  27      107.79       65.41      8.84 o 
  -1   3  27        6.65        9.10     11.61 o 
   0   3  27        8.67       16.90     11.67 o 
   1   3  27      205.83      198.60     17.15 o 
   2   3  27      255.40      271.47     28.80 o 
   3   3  27       47.63       30.68     10.09 o 
 -14   0  28      185.87      207.52     21.28 o 
 -13   0  28       77.88      101.51     18.18 o 
 -12   0  28      793.76      957.38     39.76 o 
 -11   0  28      666.10      637.28     24.95 o 
 -10   0  28     2938.44     3068.90    121.24 o 
  -9   0  28      469.20      500.69     17.77 o 
  -8   0  28        4.52       10.20      7.66 o 
  -7   0  28        5.19        5.42     14.42 o 
  -6   0  28     1061.43     1038.77     25.67 o 
  -5   0  28     9877.24    10140.74    194.67 o 
  -4   0  28      461.40      456.65     13.92 o 
  -3   0  28      282.58      288.87     11.31 o 
  -2   0  28       98.70       86.51      8.11 o 
  -1   0  28      920.97      952.02     25.80 o 
   0   0  28     1684.14     1768.08     39.05 o 
   1   0  28       65.79       59.87      9.17 o 
   2   0  28     1483.00     1598.84     65.00 o 
   3   0  28      458.45      403.07     15.93 o 
   4   0  28        6.52       -7.59     16.22 o 
   5   0  28      683.44      707.59     42.99 o 
   6   0  28      256.29      257.42     19.20 o 
 -14   1  28      231.01      243.31     16.32 o 
 -13   1  28        3.86       13.10     12.12 o 
 -12   1  28      289.62      330.96     15.40 o 
 -11   1  28        6.09       -0.29     10.76 o 
 -10   1  28      718.88      734.57     19.93 o 
  -9   1  28      298.80      292.88     15.27 o 
  -8   1  28      164.09      193.30      8.53 o 
  -7   1  28     1200.77     1224.29     23.69 o 
  -6   1  28      550.01      528.54     12.86 o 
  -5   1  28      305.20      317.99     12.58 o 
  -4   1  28       52.66       43.65      6.13 o 
  -3   1  28      999.87      940.15     20.51 o 
  -2   1  28      367.35      380.26     27.03 o 
  -1   1  28       12.42       -5.49     10.79 o 
   0   1  28      144.36      133.79      8.54 o 
   1   1  28      143.03      171.09     11.93 o 
   2   1  28     1162.83     1182.31     25.15 o 
   3   1  28       20.08       23.54     17.75 o 
   4   1  28     1397.13     1345.66     32.76 o 
   5   1  28      160.59      152.72     12.37 o 
   6   1  28       40.14        9.64     14.15 o 
 -13   2  28      382.72      341.78     17.95 o 
 -12   2  28       29.82       35.34      9.94 o 
 -11   2  28       59.29       70.77      9.54 o 
 -10   2  28        0.12       -3.97     10.87 o 
  -9   2  28      280.12      303.68     11.33 o 
  -8   2  28      734.94      717.53     16.95 o 
  -7   2  28       64.25       74.46      9.65 o 
  -6   2  28      484.59      481.32     24.82 o 
  -5   2  28       23.00       23.33      7.39 o 
  -4   2  28      359.75      351.28     12.16 o 
  -3   2  28      504.98      495.96     19.63 o 
  -2   2  28      746.41      783.89     17.07 o 
  -1   2  28     1195.40     1185.59     22.80 o 
   0   2  28       22.50       16.34      6.65 o 
   1   2  28       45.18       38.34      6.63 o 
   2   2  28        4.61       13.53      6.64 o 
   3   2  28      751.51      743.65     21.13 o 
   4   2  28      116.80      105.82      8.81 o 
 -10   3  28      150.92      173.04     16.51 o 
  -9   3  28       86.41       93.21      9.43 o 
  -8   3  28        1.04        5.58     12.90 o 
  -7   3  28       21.69       36.05     12.41 o 
  -6   3  28      572.57      526.38     21.99 o 
  -5   3  28       30.49       24.79     16.72 o 
  -4   3  28      538.58      552.29     59.49 o 
  -3   3  28       64.57       48.52     12.71 o 
  -2   3  28        0.37       -9.38      9.38 o 
  -1   3  28       51.20       60.90     35.35 o 
   0   3  28      133.92      142.09     17.81 o 
   1   3  28      809.93      863.09     38.50 o 
   2   3  28       75.96       47.81     17.91 o 
 -14   1  29       17.16       33.82     13.02 o 
 -13   1  29      380.20      391.44     17.59 o 
 -12   1  29      341.38      340.83     16.41 o 
 -11   1  29      112.87      123.31     10.34 o 
 -10   1  29      760.22      784.05     23.61 o 
  -9   1  29      207.68      192.09      9.14 o 
  -8   1  29      203.80      207.48      8.73 o 
  -7   1  29      253.20      253.55      9.19 o 
  -6   1  29      592.82      559.31     13.19 o 
  -5   1  29     1690.11     1677.91     32.65 o 
  -4   1  29     2187.04     2152.06     37.65 o 
  -3   1  29       68.72       55.61      6.07 o 
  -2   1  29      920.91      906.46     27.93 o 
  -1   1  29       41.67       31.85      8.43 o 
   0   1  29      148.62      169.55      9.04 o 
   1   1  29      235.01      236.35     11.15 o 
   2   1  29        3.84        6.76      7.65 o 
   3   1  29      346.11      332.07     17.67 o 
   4   1  29       52.00       60.15     11.81 o 
   5   1  29        0.19       -7.04      7.04 o 
 -13   2  29      136.50      142.56     20.27 o 
 -12   2  29      359.69      359.01     15.31 o 
 -11   2  29      293.75      308.60     13.15 o 
 -10   2  29        7.06       -7.68      7.68 o 
  -9   2  29       70.48       53.02      9.32 o 
  -8   2  29       31.94       29.30      8.10 o 
  -7   2  29        0.28        4.74      7.26 o 
  -6   2  29      283.51      248.83      9.62 o 
  -5   2  29      129.64      123.10      7.01 o 
  -4   2  29      211.44      205.35     19.70 o 
  -3   2  29      855.59      797.02     24.80 o 
  -2   2  29       24.99       10.86      6.55 o 
  -1   2  29      573.07      547.90     19.91 o 
   0   2  29        6.66        9.50      7.13 o 
   1   2  29       43.03       52.40     10.47 o 
   2   2  29        0.24        9.94      7.87 o 
   3   2  29      172.97      163.29     17.01 o 
   4   2  29       27.78        6.02      8.88 o 
 -10   3  29        0.05        4.80     11.01 o 
  -9   3  29       19.31       29.44     12.88 o 
  -8   3  29        4.05        0.32      8.03 o 
  -7   3  29      163.32      158.24     12.02 o 
  -6   3  29      250.57      247.10     26.67 o 
  -5   3  29       57.89       89.26     19.15 o 
  -4   3  29       92.97       72.52     20.65 o 
  -3   3  29       61.07       71.62     28.79 o 
  -2   3  29       94.10       91.42     12.66 o 
  -1   3  29       27.68       30.79     13.95 o 
   0   3  29       97.61       91.24     13.50 o 
   1   3  29       59.86       50.11     23.99 o 
 -14   0  30      143.16      152.35     18.61 o 
 -13   0  30      202.50      237.98     18.62 o 
 -12   0  30      143.49      198.44     19.39 o 
 -11   0  30      270.95      252.29     16.02 o 
 -10   0  30       31.47       29.10      9.14 o 
  -9   0  30     3822.63     4051.18     88.76 o 
  -8   0  30      731.01      781.66     23.26 o 
  -7   0  30       53.69       71.90      8.23 o 
  -6   0  30       56.22       56.18     11.18 o 
  -5   0  30      602.61      611.49     17.54 o 
  -4   0  30      327.73      298.56     11.68 o 
  -3   0  30       76.52       88.51     19.27 o 
  -2   0  30     1114.17     1078.38     53.31 o 
  -1   0  30       30.40       20.70     10.17 o 
   0   0  30      490.93      481.88     18.06 o 
   1   0  30       32.82       74.69     13.77 o 
   2   0  30      245.33      245.66     13.20 o 
   3   0  30     2458.99     2616.35     75.97 o 
   4   0  30       97.43       58.78     14.39 o 
   5   0  30      183.09      194.31     21.88 o 
 -14   1  30      279.07      302.04     22.82 o 
 -13   1  30       13.21        2.58     15.29 o 
 -12   1  30      329.31      386.52     17.32 o 
 -11   1  30      805.90      949.74     21.79 o 
 -10   1  30        2.13      -10.27     12.23 o 
  -9   1  30       80.02       86.92      8.17 o 
  -8   1  30       28.39       30.26      7.10 o 
  -7   1  30      135.84      149.19      7.99 o 
  -6   1  30      138.89      163.27      8.62 o 
  -5   1  30       33.73       34.42      6.48 o 
  -4   1  30     1247.58     1259.42     34.53 o 
  -3   1  30       50.66       69.64     18.85 o 
  -2   1  30      655.85      672.63     16.74 o 
  -1   1  30       59.33       47.02      9.58 o 
   0   1  30     1019.43     1080.91     22.71 o 
   1   1  30      290.81      328.86     14.95 o 
   2   1  30        0.48        7.54     10.13 o 
   3   1  30        0.15       -8.30      8.30 o 
   4   1  30       40.25       30.50     13.47 o 
 -12   2  30      301.13      321.64     14.25 o 
 -11   2  30       18.28       27.73      8.75 o 
 -10   2  30      202.34      237.77     11.60 o 
  -9   2  30      114.19      128.54     12.73 o 
  -8   2  30      153.41      138.38     15.40 o 
  -7   2  30       48.77       60.55      7.17 o 
  -6   2  30      882.83      872.56     18.65 o 
  -5   2  30      980.13     1169.92     55.77 o 
  -4   2  30        3.97       -1.14     14.84 o 
  -3   2  30       25.84        8.57      7.94 o 
  -2   2  30       30.09       36.24      7.53 o 
  -1   2  30      405.34      458.19     16.61 o 
   0   2  30      132.19      128.65      9.53 o 
   1   2  30      112.64      100.04      8.91 o 
   2   2  30       20.51       21.60     10.12 o 
   3   2  30        7.00       13.53      9.46 o 
  -9   3  30       17.51       14.89     29.04 o 
  -8   3  30      387.30      449.39     23.94 o 
  -7   3  30      208.33      196.95     23.53 o 
  -6   3  30      110.81      135.31     26.58 o 
  -5   3  30      113.56      136.13     26.49 o 
  -4   3  30       16.09        3.83     15.36 o 
  -3   3  30      560.55      536.86     25.83 o 
  -2   3  30        6.02       21.78     15.59 o 
  -1   3  30       73.49       48.38     14.17 o 
   0   3  30        0.17       -4.66     28.42 o 
 -13   1  31       13.49       12.97     10.93 o 
 -12   1  31      269.83      297.52     14.46 o 
 -11   1  31        4.13        8.78      7.80 o 
 -10   1  31      143.93      165.78     10.74 o 
  -9   1  31      438.91      453.98     15.00 o 
  -8   1  31       74.98       79.90      7.89 o 
  -7   1  31       63.20       80.02      7.54 o 
  -6   1  31      429.04      440.66     16.25 o 
  -5   1  31      112.34      105.05      9.00 o 
  -4   1  31      717.59      843.50     41.53 o 
  -3   1  31      290.66      283.43     22.66 o 
  -2   1  31      801.59      807.22     20.21 o 
  -1   1  31      209.57      224.60      9.21 o 
   0   1  31       70.22       66.24     11.99 o 
   1   1  31       35.38       34.31      8.31 o 
   2   1  31      150.52      133.58      9.14 o 
   3   1  31       25.56       18.48     15.46 o 
   4   1  31      456.26      413.80     22.54 o 
 -12   2  31       14.10       16.76      8.00 o 
 -11   2  31       56.62       56.37     15.57 o 
 -10   2  31       16.44       22.59      9.97 o 
  -9   2  31       35.63       28.69      6.59 o 
  -8   2  31       70.41       73.91      7.32 o 
  -7   2  31      127.41      150.30     16.04 o 
  -6   2  31        9.48       -6.18      6.83 o 
  -5   2  31     1110.54     1240.50     55.02 o 
  -4   2  31        3.54       -1.94      5.84 o 
  -3   2  31     1008.60      958.37     37.00 o 
  -2   2  31      150.87      161.34     11.94 o 
  -1   2  31        1.37       -8.34      8.34 o 
   0   2  31       47.83       43.20      8.98 o 
   1   2  31       17.82       17.59      8.73 o 
   2   2  31       20.81       17.21      9.28 o 
   3   2  31        0.90      -23.43     23.43 o 
  -9   3  31       59.68       65.32     12.38 o 
  -8   3  31       71.65       68.29     13.32 o 
  -7   3  31        3.56       11.12     12.54 o 
  -6   3  31       18.22       13.43     13.10 o 
  -5   3  31       16.53       16.66      7.90 o 
  -4   3  31       12.04       19.65     11.62 o 
  -3   3  31       12.95       20.27     10.57 o 
  -2   3  31       40.42       46.12     18.01 o 
  -1   3  31       43.59       32.91     11.73 o 
 -13   0  32     1117.35     1317.75     56.03 o 
 -12   0  32      172.51      147.68     15.51 o 
 -11   0  32     2124.11     2456.39     68.67 o 
 -10   0  32       40.22       48.32      9.46 o 
  -9   0  32      221.82      264.38     14.38 o 
  -8   0  32      627.36      688.67     24.69 o 
  -7   0  32       15.39        8.63     15.54 o 
  -6   0  32     1088.66     1095.05     44.68 o 
  -5   0  32      137.33      143.97     10.58 o 
  -4   0  32       14.36       -6.15      8.69 o 
  -3   0  32      451.15      415.98     16.80 o 
  -2   0  32      745.32      760.36     21.63 o 
  -1   0  32     1723.71     1729.71     40.50 o 
   0   0  32      105.86      113.91     11.66 o 
   1   0  32      603.92      594.52     66.85 o 
   2   0  32       47.87       42.62     10.59 o 
   3   0  32      126.98      106.05     14.88 o 
   4   0  32      366.15      350.85     21.92 o 
 -13   1  32        3.76       11.18     10.63 o 
 -12   1  32        2.00       -2.83      9.39 o 
 -11   1  32      126.89      143.06     10.33 o 
 -10   1  32      534.29      554.55     15.64 o 
  -9   1  32      135.24      149.45     10.69 o 
  -8   1  32      915.18      956.42     26.96 o 
  -7   1  32      473.94      497.64     13.34 o 
  -6   1  32        7.41        7.06      7.16 o 
  -5   1  32       38.87       48.12     10.99 o 
  -4   1  32     1270.05     1292.18     55.99 o 
  -3   1  32      125.58      122.06     17.84 o 
  -2   1  32       18.77       17.74      6.62 o 
  -1   1  32        1.08       -2.98      6.74 o 
   0   1  32      118.79      127.79     10.29 o 
   1   1  32      629.36      625.81     30.75 o 
   2   1  32      130.13      146.43     11.68 o 
   3   1  32      115.11      108.59     10.15 o 
 -11   2  32      100.69       97.87      9.74 o 
 -10   2  32      230.44      250.15     15.31 o 
  -9   2  32      419.39      426.53     15.09 o 
  -8   2  32        1.99       -5.78      7.14 o 
  -7   2  32       11.50       22.53      8.88 o 
  -6   2  32       61.41       63.69      7.26 o 
  -5   2  32      344.78      345.64     15.96 o 
  -4   2  32      489.69      477.34     13.83 o 
  -3   2  32      471.09      462.68     12.74 o 
  -2   2  32      204.83      189.73      9.76 o 
  -1   2  32       14.75        4.90      8.09 o 
   0   2  32       58.67       58.33      8.64 o 
   1   2  32       34.03       18.09      8.53 o 
   2   2  32      554.11      536.96     25.49 o 
  -8   3  32        0.66        7.14     14.69 o 
  -7   3  32      406.65      415.66     57.92 o 
  -6   3  32        0.80       -2.13     16.72 o 
  -5   3  32      185.31      158.52     14.02 o 
  -4   3  32        0.86      -14.05     15.54 o 
  -3   3  32       42.64       32.12     27.70 o 
  -2   3  32      172.75      189.99     19.43 o 
 -13   1  33       16.95        7.25     12.89 o 
 -12   1  33       22.55        6.70      9.10 o 
 -11   1  33      312.96      317.91     17.02 o 
 -10   1  33      287.26      306.02     17.72 o 
  -9   1  33       10.95       16.39      7.09 o 
  -8   1  33       72.52       82.24      8.21 o 
  -7   1  33       56.82       76.12      7.59 o 
  -6   1  33      651.62      687.18     22.24 o 
  -5   1  33      888.05      890.80     19.57 o 
  -4   1  33       77.53       73.41      7.28 o 
  -3   1  33      388.04      400.44     16.95 o 
  -2   1  33       36.17       30.44      6.95 o 
  -1   1  33      186.36      198.99     17.42 o 
   0   1  33      168.88      151.92     11.60 o 
   1   1  33        4.48       -4.57     11.33 o 
   2   1  33      114.14      116.55     11.22 o 
   3   1  33      229.86      222.15     14.25 o 
 -11   2  33       32.06       38.49      9.72 o 
 -10   2  33       15.12       35.44      7.97 o 
  -9   2  33      157.58      157.09     10.91 o 
  -8   2  33       10.66       20.62      9.02 o 
  -7   2  33      370.55      407.21     17.10 o 
  -6   2  33       29.78       27.24      7.59 o 
  -5   2  33       39.12       43.82     12.45 o 
  -4   2  33      599.90      562.29     18.30 o 
  -3   2  33        6.35       -7.20      7.20 o 
  -2   2  33      219.43      165.85      9.44 o 
  -1   2  33       15.92       -1.63      8.33 o 
   0   2  33       15.25       11.36      8.77 o 
   1   2  33        8.67        6.70      8.69 o 
  -7   3  33       44.92       33.35     20.06 o 
  -6   3  33        0.15       14.54     24.24 o 
  -5   3  33        1.82       31.91     15.38 o 
  -4   3  33       75.47       72.02     13.15 o 
  -3   3  33       89.71       48.11     22.19 o 
 -13   0  34       45.71       26.89     18.35 o 
 -12   0  34      363.19      378.86     25.88 o 
 -11   0  34      210.14      277.89     22.50 o 
 -10   0  34     1849.45     2255.32     87.74 o 
  -9   0  34      119.13      130.28     13.37 o 
  -8   0  34      137.45      147.03     12.33 o 
  -7   0  34        5.13        6.23      8.11 o 
  -6   0  34      610.75      601.72     19.24 o 
  -5   0  34      527.30      553.19     19.06 o 
  -4   0  34      255.14      266.54     19.84 o 
  -3   0  34      590.97      637.89     22.62 o 
  -2   0  34      415.17      399.59     18.55 o 
  -1   0  34      193.12      173.17     15.66 o 
   0   0  34      328.20      360.27     18.88 o 
   1   0  34      349.99      352.58     27.89 o 
   2   0  34      592.95      558.08     23.86 o 
 -12   1  34      416.83      501.16     18.19 o 
 -11   1  34        1.56       -4.57      9.56 o 
 -10   1  34       29.40       28.34      9.16 o 
  -9   1  34       10.82       10.36     13.62 o 
  -8   1  34      273.07      291.80     11.54 o 
  -7   1  34      298.74      328.73     16.81 o 
  -6   1  34       90.69       81.54      7.10 o 
  -5   1  34       26.45       33.93     11.60 o 
  -4   1  34      223.51      229.93      9.58 o 
  -3   1  34      743.84      738.03     17.20 o 
  -2   1  34       18.06       20.35     10.66 o 
  -1   1  34      547.47      568.04     22.99 o 
   0   1  34      120.69      159.34     18.26 o 
   1   1  34       28.78       16.65      8.80 o 
   2   1  34       21.21       21.29     11.63 o 
 -10   2  34        0.40       -1.21      9.07 o 
  -9   2  34       96.89      112.18      9.31 o 
  -8   2  34       53.99       30.87      6.96 o 
  -7   2  34      165.65      170.61      9.42 o 
  -6   2  34      456.31      471.06     23.73 o 
  -5   2  34      323.44      384.79     28.43 o 
  -4   2  34      164.39      179.41     12.03 o 
  -3   2  34       41.20       34.80      9.17 o 
  -2   2  34      346.93      333.86     18.46 o 
  -1   2  34       84.97       89.25      9.67 o 
   0   2  34       39.35       26.30      9.93 o 
 -12   1  35       56.58       60.94      9.72 o 
 -11   1  35       39.03       37.51     14.63 o 
 -10   1  35      239.21      277.86     14.21 o 
  -9   1  35      278.40      271.14     17.85 o 
  -8   1  35       35.09       47.87      7.78 o 
  -7   1  35      135.54      131.14      8.37 o 
  -6   1  35       13.53       13.36     16.24 o 
  -5   1  35      197.68      203.76     12.40 o 
  -4   1  35       75.74       85.17     10.08 o 
  -3   1  35       62.21       57.06      7.19 o 
  -2   1  35      191.65      185.99      9.84 o 
  -1   1  35        5.89        3.48     11.09 o 
   0   1  35        9.44       -7.63      8.28 o 
   1   1  35       69.13       74.86     11.03 o 
 -10   2  35        2.98        5.86      8.80 o 
  -9   2  35       15.63        8.26      7.67 o 
  -8   2  35      236.36      267.34     16.79 o 
  -7   2  35       41.34       49.69     14.38 o 
  -6   2  35      343.08      392.36     16.91 o 
  -5   2  35       24.86       11.64      6.98 o 
  -4   2  35      393.97      416.36     19.24 o 
  -3   2  35       65.25       63.15      8.98 o 
  -2   2  35       10.54        6.07      8.66 o 
  -1   2  35       54.70       51.07     14.84 o 
 -12   0  36      229.35      226.10     20.01 o 
 -11   0  36       35.71       16.59     18.05 o 
 -10   0  36      178.66      200.74     22.26 o 
  -9   0  36      577.25      596.99     49.46 o 
  -8   0  36       37.68       48.16     12.22 o 
  -7   0  36      300.97      304.16     19.61 o 
  -6   0  36       17.22       20.71     10.60 o 
  -5   0  36       12.16       16.41     15.57 o 
  -4   0  36      246.48      271.04     17.88 o 
  -3   0  36      586.93      602.53     40.15 o 
  -2   0  36     1719.81     1728.18    112.44 o 
  -1   0  36       82.82       65.59     14.11 o 
   0   0  36      185.18      174.60     21.01 o 
   1   0  36        2.22       10.51     13.35 o 
 -11   1  36      294.44      310.50     14.14 o 
 -10   1  36        4.48       -1.19      8.51 o 
  -9   1  36      322.05      351.32     13.90 o 
  -8   1  36       13.18        7.66      8.43 o 
  -7   1  36      213.16      243.90     13.63 o 
  -6   1  36        1.47        5.67      7.96 o 
  -5   1  36      628.06      684.17     24.64 o 
  -4   1  36       10.23       11.29     14.25 o 
  -3   1  36        2.90        3.50      8.38 o 
  -2   1  36       61.87       57.23      8.57 o 
  -1   1  36        5.82       18.51     11.45 o 
   0   1  36      351.35      330.30     14.49 o 
  -9   2  36       41.37       36.42     10.51 o 
  -8   2  36        4.01        1.86      8.14 o 
  -7   2  36       21.05        5.15     17.33 o 
  -6   2  36      205.50      209.62     12.06 o 
  -5   2  36      211.60      187.94     13.45 o 
  -4   2  36      196.69      189.04     11.60 o 
  -3   2  36       48.32       55.29      9.37 o 
  -2   2  36        8.70       14.86     10.44 o 
 -10   1  37       17.77       27.87      8.64 o 
  -9   1  37      224.13      259.41     13.09 o 
  -8   1  37      164.89      172.67     10.19 o 
  -7   1  37       77.40       60.35      8.16 o 
  -6   1  37      197.26      174.78     13.88 o 
  -5   1  37       50.04       47.52      9.24 o 
  -4   1  37      113.96      112.67      8.67 o 
  -3   1  37      144.19      172.81     12.43 o 
  -2   1  37       12.91       16.29      9.05 o 
  -1   1  37      194.08      198.10     13.42 o 
  -7   2  37       37.48       34.97      8.00 o 
  -6   2  37        1.32       -4.33      8.81 o 
  -5   2  37       80.39       68.66     13.14 o 
  -4   2  37       10.40        0.43      8.80 o 
 -10   0  38       21.30       36.68     12.36 o 
  -9   0  38       23.27       28.62     39.87 o 
  -8   0  38       12.23       30.37     25.55 o 
  -7   0  38      291.44      318.16     20.63 o 
  -6   0  38      855.53      890.61     39.64 o 
  -5   0  38       85.35      105.29     14.66 o 
  -4   0  38      290.68      402.50     26.16 o 
  -3   0  38      172.50      176.02     21.68 o 
  -2   0  38      152.83      144.06     16.44 o 
  -1   0  38      541.11      541.10     32.59 o 
  -9   1  38       57.34       61.19      9.06 o 
  -8   1  38       59.38       93.38     17.56 o 
  -7   1  38       26.04       35.01     12.50 o 
  -6   1  38       26.40       27.10      9.25 o 
  -5   1  38       61.34       57.12     10.32 o 
  -4   1  38      297.38      309.53     12.61 o 
  -3   1  38       34.37       36.52      9.86 o 
  -2   1  38      172.55      153.88     16.81 o 
  -8   1  39       68.02       64.47      9.73 o 
  -7   1  39        4.64       24.50      7.82 o 
  -6   1  39      116.92      146.57     19.33 o 
  -5   1  39      148.91      158.97     16.10 o 
  -4   1  39        0.90       -6.89      8.65 o 
  -3   1  39       78.78       76.04     28.35 o 
  -8   0  40       90.47      107.97     20.20 o 
  -6   0  40       69.85      108.58     40.43 o 
  -5   0  40      577.30      640.80     33.82 o 
  -4   0  40      283.42      272.49     21.99 o 
                                                 
